# Supplementary material for: Improving the Robustness of Organic Semiconductors through Hydrogen Bonding
Source: ACS Appl Mater Interfaces. 2021 Feb 12;13(7):8620–30. doi: 10.1021/acsami.0c18928 (PMC8893359; doi:10.1021/acsami.0c18928)
Supplement: Supplementary file 1 — am0c18928_si_001.cif [file am0c18928_si_001.cif]

 
data_pgp42_0msp_a
 
_audit_creation_method            'SHELXL-2018/1'
_shelx_SHELXL_version_number      '2018/1'
_chemical_name_systematic         ?
_chemical_name_common             ?
_chemical_melting_point           ?
_chemical_formula_moiety          ?
_chemical_formula_sum
 'C26 H16 N2' 
_chemical_formula_weight          356.41

loop_
 _atom_type_symbol
 _atom_type_description
 _atom_type_scat_dispersion_real
 _atom_type_scat_dispersion_imag
 _atom_type_scat_source
 'C'  'C'   0.0181   0.0091
 'International Tables Vol C Tables 4.2.6.8 and 6.1.1.4'
 'H'  'H'   0.0000   0.0000
 'International Tables Vol C Tables 4.2.6.8 and 6.1.1.4'
 'N'  'N'   0.0311   0.0180
 'International Tables Vol C Tables 4.2.6.8 and 6.1.1.4'
 
_space_group_crystal_system       monoclinic
_space_group_IT_number            14
_space_group_name_H-M_alt         'P 21/n'
_space_group_name_Hall            '-P 2yn'
 
_shelx_space_group_comment
;
The symmetry employed for this shelxl refinement is uniquely defined
by the following loop, which should always be used as a source of
symmetry information in preference to the above space-group names.
They are only intended as comments.
;
 
loop_
 _space_group_symop_operation_xyz
 'x, y, z'
 '-x+1/2, y+1/2, -z+1/2'
 '-x, -y, -z'
 'x-1/2, -y-1/2, z-1/2'
 
_cell_length_a                    6.3982(3)
_cell_length_b                    7.4255(3)
_cell_length_c                    18.0900(8)
_cell_angle_alpha                 90
_cell_angle_beta                  97.995(2)
_cell_angle_gamma                 90
_cell_volume                      851.10(6)
_cell_formula_units_Z             2
_cell_measurement_temperature     100(2)
_cell_measurement_reflns_used     8954
_cell_measurement_theta_min       4.38
_cell_measurement_theta_max       77.33
 
_exptl_crystal_description        lath
_exptl_crystal_colour             brown
_exptl_crystal_density_meas       ?
_exptl_crystal_density_method     ?
_exptl_crystal_density_diffrn     1.391          
_exptl_crystal_F_000              372
_exptl_transmission_factor_min    ?
_exptl_transmission_factor_max    ?
_exptl_crystal_size_max           0.140
_exptl_crystal_size_mid           0.070
_exptl_crystal_size_min           0.030
_exptl_absorpt_coefficient_mu     0.633
_shelx_estimated_absorpt_T_min    0.917
_shelx_estimated_absorpt_T_max    0.981
_exptl_absorpt_correction_type    multi-scan
_exptl_absorpt_correction_T_min   0.685
_exptl_absorpt_correction_T_max   0.754
_exptl_absorpt_process_details    'SADABS-2016/2'
_exptl_absorpt_special_details    ?
_diffrn_ambient_temperature       100(2)
_diffrn_radiation_wavelength      1.54178
_diffrn_radiation_type            CuK\a
_diffrn_source                    
 'high brilliance microfocus sealed tube '                       
_diffrn_measurement_device_type   'Bruker D8 QUEST'  
_diffrn_measurement_method        '\w-scans and phi scans'
_diffrn_detector_area_resol_mean  10.4167  
_diffrn_reflns_number             22457
_diffrn_reflns_av_unetI/netI      0.0252
_diffrn_reflns_av_R_equivalents   0.0702
_diffrn_reflns_limit_h_min        -7
_diffrn_reflns_limit_h_max        7
_diffrn_reflns_limit_k_min        -8
_diffrn_reflns_limit_k_max        9
_diffrn_reflns_limit_l_min        -22
_diffrn_reflns_limit_l_max        22
_diffrn_reflns_theta_min          4.937
_diffrn_reflns_theta_max          74.419
_diffrn_reflns_theta_full         67.679
_diffrn_measured_fraction_theta_max   0.998
_diffrn_measured_fraction_theta_full  0.998
_diffrn_reflns_Laue_measured_fraction_max    0.998
_diffrn_reflns_Laue_measured_fraction_full   0.998
_diffrn_reflns_point_group_measured_fraction_max   0.998
_diffrn_reflns_point_group_measured_fraction_full  0.998
_reflns_number_total              1732
_reflns_number_gt                 1469
_reflns_threshold_expression      'I > 2\s(I)'
_reflns_Friedel_coverage          0.000
_reflns_Friedel_fraction_max      .
_reflns_Friedel_fraction_full     .
 
_reflns_special_details
;
 Reflections were merged by SHELXL according to the crystal
 class for the calculation of statistics and refinement.
 
 _reflns_Friedel_fraction is defined as the number of unique
 Friedel pairs measured divided by the number that would be
 possible theoretically, ignoring centric projections and
 systematic absences.
;
 
_computing_data_collection        'APEX3 2017.3 (Bruker AXS Inc.)'
_computing_cell_refinement        'SAINT V8.38A (Bruker AXS Inc.)' 
_computing_data_reduction         'SAINT V8.38A (Bruker AXS Inc.)' 
_computing_structure_solution     'SHELXT 2014/5 (Sheldrick, 2014)'
_computing_structure_refinement   'SHELXL-2018/1 (Sheldrick, 2018)'
_computing_molecular_graphics     'Bruker SHELXTL'
_computing_publication_material   'Bruker SHELXTL' 

_refine_special_details           
;

The H atom bonded to the nitrogen atom was located in a 
difference Fourier map and refined freely.
;
_refine_ls_structure_factor_coef  Fsqd
_refine_ls_matrix_type            full
_refine_ls_weighting_scheme       calc
_refine_ls_weighting_details
'w=1/[\s^2^(Fo^2^)+(0.0665P)^2^+0.4741P] where P=(Fo^2^+2Fc^2^)/3'
_atom_sites_solution_primary      ?
_atom_sites_solution_secondary    ?
_atom_sites_solution_hydrogens    mixed
_refine_ls_hydrogen_treatment     mixed
_refine_ls_extinction_method      none
_refine_ls_extinction_coef        .
_refine_ls_number_reflns          1732
_refine_ls_number_parameters      131
_refine_ls_number_restraints      0
_refine_ls_R_factor_all           0.0604
_refine_ls_R_factor_gt            0.0493
_refine_ls_wR_factor_ref          0.1356
_refine_ls_wR_factor_gt           0.1283
_refine_ls_goodness_of_fit_ref    1.139
_refine_ls_restrained_S_all       1.139
_refine_ls_shift/su_max           0.000
_refine_ls_shift/su_mean          0.000
 
loop_
 _atom_site_label
 _atom_site_type_symbol
 _atom_site_fract_x
 _atom_site_fract_y
 _atom_site_fract_z
 _atom_site_U_iso_or_equiv
 _atom_site_adp_type
 _atom_site_occupancy
 _atom_site_site_symmetry_order  
 _atom_site_calc_flag
 _atom_site_refinement_flags_posn
 _atom_site_refinement_flags_adp
 _atom_site_refinement_flags_occupancy
 _atom_site_disorder_assembly
 _atom_site_disorder_group
C1 C 0.8298(3) 0.6407(2) 0.60748(10) 0.0200(4) Uani 1 1 d . . . . .
H1 H 0.958095 0.679416 0.591731 0.024 Uiso 1 1 calc R U . . .
C2 C 0.8067(3) 0.6545(2) 0.68072(10) 0.0198(4) Uani 1 1 d . . . . .
H2 H 0.916585 0.704425 0.715398 0.024 Uiso 1 1 calc R U . . .
C2A C 0.6167(3) 0.5939(2) 0.70529(10) 0.0188(4) Uani 1 1 d . . . . .
C2B C 0.5433(3) 0.5909(2) 0.77695(10) 0.0202(4) Uani 1 1 d . . . . .
C3 C 0.6301(3) 0.6447(2) 0.84899(10) 0.0225(4) Uani 1 1 d . . . . .
H3 H 0.766272 0.698050 0.857773 0.027 Uiso 1 1 calc R U . . .
C4 C 0.5136(3) 0.6184(3) 0.90705(11) 0.0246(4) Uani 1 1 d . . . . .
H4 H 0.571036 0.653837 0.956147 0.030 Uiso 1 1 calc R U . . .
C5 C 0.3108(3) 0.5400(3) 0.89459(11) 0.0247(4) Uani 1 1 d . . . . .
H5 H 0.234183 0.524057 0.935496 0.030 Uiso 1 1 calc R U . . .
C6 C 0.2212(3) 0.4859(2) 0.82411(11) 0.0230(4) Uani 1 1 d . . . . .
H6 H 0.084831 0.432903 0.815761 0.028 Uiso 1 1 calc R U . . .
C6A C 0.3397(3) 0.5125(2) 0.76560(10) 0.0203(4) Uani 1 1 d . . . . .
N7 N 0.2902(2) 0.4710(2) 0.69083(9) 0.0204(4) Uani 1 1 d . . . . .
H0 H 0.180(4) 0.415(3) 0.6708(13) 0.033(6) Uiso 1 1 d . . . . .
C7A C 0.4557(3) 0.5208(2) 0.65381(10) 0.0188(4) Uani 1 1 d . . . . .
C7B C 0.4702(3) 0.5083(2) 0.57595(10) 0.0181(4) Uani 1 1 d . . . . .
C8 C 0.3103(3) 0.4427(2) 0.52223(10) 0.0193(4) Uani 1 1 d . . . . .
H8 H 0.181035 0.404899 0.537503 0.023 Uiso 1 1 calc R U . . .
C8A C 0.3341(3) 0.4310(2) 0.44689(10) 0.0191(4) Uani 1 1 d . . . . .
 
loop_
 _atom_site_aniso_label
 _atom_site_aniso_U_11
 _atom_site_aniso_U_22
 _atom_site_aniso_U_33
 _atom_site_aniso_U_23
 _atom_site_aniso_U_13
 _atom_site_aniso_U_12
C1 0.0144(8) 0.0194(9) 0.0265(10) 0.0014(7) 0.0036(7) -0.0010(6)
C2 0.0152(8) 0.0175(8) 0.0256(9) -0.0014(7) -0.0006(7) -0.0010(6)
C2A 0.0178(8) 0.0163(8) 0.0220(9) 0.0008(7) 0.0021(7) 0.0018(6)
C2B 0.0188(8) 0.0159(8) 0.0256(10) 0.0003(7) 0.0016(7) 0.0037(6)
C3 0.0210(9) 0.0199(9) 0.0256(9) -0.0021(7) -0.0002(7) 0.0023(7)
C4 0.0264(10) 0.0246(9) 0.0218(9) -0.0020(7) -0.0001(7) 0.0048(7)
C5 0.0261(10) 0.0246(9) 0.0243(10) 0.0025(7) 0.0071(7) 0.0040(7)
C6 0.0221(9) 0.0204(9) 0.0265(10) 0.0017(7) 0.0040(7) 0.0024(7)
C6A 0.0193(9) 0.0168(9) 0.0245(10) -0.0001(7) 0.0024(7) 0.0022(6)
N7 0.0153(7) 0.0237(8) 0.0222(8) -0.0012(6) 0.0023(6) -0.0018(6)
C7A 0.0157(8) 0.0157(8) 0.0251(10) 0.0010(7) 0.0028(7) 0.0007(6)
C7B 0.0147(8) 0.0184(9) 0.0215(9) 0.0016(7) 0.0033(7) 0.0005(6)
C8 0.0142(8) 0.0186(8) 0.0251(10) 0.0021(7) 0.0031(7) -0.0013(6)
C8A 0.0148(8) 0.0166(8) 0.0257(10) 0.0016(7) 0.0023(7) 0.0004(6)
 
_geom_special_details
;
 All esds (except the esd in the dihedral angle between two l.s. planes)
 are estimated using the full covariance matrix.  The cell esds are taken
 into account individually in the estimation of esds in distances, angles
 and torsion angles; correlations between esds in cell parameters are only
 used when they are defined by crystal symmetry.  An approximate (isotropic)
 treatment of cell esds is used for estimating esds involving l.s. planes.
;
 
loop_
 _geom_bond_atom_site_label_1
 _geom_bond_atom_site_label_2
 _geom_bond_distance
 _geom_bond_site_symmetry_2
 _geom_bond_publ_flag
C1 C2 1.357(3) . ?
C1 C8A 1.437(2) 3_666 ?
C1 H1 0.9500 . ?
C2 C2A 1.424(2) . ?
C2 H2 0.9500 . ?
C2A C7A 1.399(2) . ?
C2A C2B 1.439(3) . ?
C2B C3 1.402(3) . ?
C2B C6A 1.415(2) . ?
C3 C4 1.384(3) . ?
C3 H3 0.9500 . ?
C4 C5 1.411(3) . ?
C4 H4 0.9500 . ?
C5 C6 1.383(3) . ?
C5 H5 0.9500 . ?
C6 C6A 1.399(3) . ?
C6 H6 0.9500 . ?
C6A N7 1.381(2) . ?
N7 C7A 1.380(2) . ?
N7 H0 0.85(3) . ?
C7A C7B 1.427(3) . ?
C7B C8 1.397(2) . ?
C7B C8A 1.444(2) 3_666 ?
C8 C8A 1.395(3) . ?
C8 H8 0.9500 . ?
 
loop_
 _geom_angle_atom_site_label_1
 _geom_angle_atom_site_label_2
 _geom_angle_atom_site_label_3
 _geom_angle
 _geom_angle_site_symmetry_1
 _geom_angle_site_symmetry_3
 _geom_angle_publ_flag
C2 C1 C8A 121.86(16) . 3_666 ?
C2 C1 H1 119.1 . . ?
C8A C1 H1 119.1 3_666 . ?
C1 C2 C2A 119.63(16) . . ?
C1 C2 H2 120.2 . . ?
C2A C2 H2 120.2 . . ?
C7A C2A C2 119.78(16) . . ?
C7A C2A C2B 106.92(15) . . ?
C2 C2A C2B 133.30(16) . . ?
C3 C2B C6A 119.33(17) . . ?
C3 C2B C2A 134.10(17) . . ?
C6A C2B C2A 106.56(16) . . ?
C4 C3 C2B 118.65(17) . . ?
C4 C3 H3 120.7 . . ?
C2B C3 H3 120.7 . . ?
C3 C4 C5 121.17(18) . . ?
C3 C4 H4 119.4 . . ?
C5 C4 H4 119.4 . . ?
C6 C5 C4 121.39(18) . . ?
C6 C5 H5 119.3 . . ?
C4 C5 H5 119.3 . . ?
C5 C6 C6A 117.25(18) . . ?
C5 C6 H6 121.4 . . ?
C6A C6 H6 121.4 . . ?
N7 C6A C6 129.41(17) . . ?
N7 C6A C2B 108.38(16) . . ?
C6 C6A C2B 122.21(17) . . ?
C7A N7 C6A 109.17(15) . . ?
C7A N7 H0 124.7(16) . . ?
C6A N7 H0 126.0(16) . . ?
N7 C7A C2A 108.96(15) . . ?
N7 C7A C7B 128.39(16) . . ?
C2A C7A C7B 122.63(16) . . ?
C8 C7B C7A 124.55(16) . . ?
C8 C7B C8A 119.35(17) . 3_666 ?
C7A C7B C8A 116.10(16) . 3_666 ?
C8A C8 C7B 122.16(16) . . ?
C8A C8 H8 118.9 . . ?
C7B C8 H8 118.9 . . ?
C8 C8A C1 121.56(16) . 3_666 ?
C8 C8A C7B 118.49(16) . 3_666 ?
C1 C8A C7B 119.96(16) 3_666 3_666 ?
 
_refine_diff_density_max    0.232
_refine_diff_density_min   -0.260
_refine_diff_density_rms    0.060

_shelx_res_file
;
TITL pgp42_0msp_a.res in P2(1)/n
    pgp42_0msp_a.res
    created by SHELXL-2018/1 at 10:24:48 on 11-Jul-2018
CELL  1.54178   6.3982   7.4255  18.0900   90.000   97.995   90.000
ZERR    2.000   0.0003   0.0003   0.0008    0.000    0.002    0.000
LATT 1
SYMM 1/2-X, 1/2+Y, 1/2-Z
SFAC C  H  N
UNIT 52  32  4
omit  -1   3   1
REM Old TITL pgp42_0msp in P2(1)/n
REM SHELXT solution in P2(1)/n
REM R1 0.104,  Rweak 0.005,  Alpha 0.023,  Orientation as input
REM Formula found by SHELXT:  C13 N
L.S. 10
ACTA
BOND $H
FMAP 2
PLAN 20
htab
size 0.03            0.07            0.14
TEMP -173.150
WGHT    0.066500    0.474100
FVAR       0.76449
C1    1    0.829836    0.640652    0.607482    11.00000    0.01442    0.01941 =
         0.02653    0.00136    0.00358   -0.00100
AFIX  43
H1    2    0.958095    0.679416    0.591731    11.00000   -1.20000
AFIX   0
C2    1    0.806676    0.654538    0.680723    11.00000    0.01522    0.01753 =
         0.02564   -0.00137   -0.00065   -0.00098
AFIX  43
H2    2    0.916585    0.704425    0.715398    11.00000   -1.20000
AFIX   0
C2A   1    0.616713    0.593908    0.705286    11.00000    0.01781    0.01627 =
         0.02203    0.00080    0.00206    0.00183
C2B   1    0.543275    0.590864    0.776946    11.00000    0.01884    0.01591 =
         0.02556    0.00026    0.00160    0.00366
C3    1    0.630142    0.644668    0.848986    11.00000    0.02100    0.01987 =
         0.02560   -0.00205   -0.00019    0.00227
AFIX  43
H3    2    0.766272    0.698050    0.857773    11.00000   -1.20000
AFIX   0
C4    1    0.513552    0.618434    0.907045    11.00000    0.02639    0.02463 =
         0.02178   -0.00200   -0.00008    0.00485
AFIX  43
H4    2    0.571036    0.653837    0.956147    11.00000   -1.20000
AFIX   0
C5    1    0.310766    0.540016    0.894593    11.00000    0.02609    0.02465 =
         0.02427    0.00254    0.00711    0.00403
AFIX  43
H5    2    0.234183    0.524057    0.935496    11.00000   -1.20000
AFIX   0
C6    1    0.221206    0.485922    0.824111    11.00000    0.02206    0.02044 =
         0.02654    0.00170    0.00398    0.00244
AFIX  43
H6    2    0.084831    0.432903    0.815761    11.00000   -1.20000
AFIX   0
C6A   1    0.339729    0.512498    0.765600    11.00000    0.01931    0.01679 =
         0.02448   -0.00012    0.00236    0.00220
N7    3    0.290178    0.470975    0.690830    11.00000    0.01529    0.02369 =
         0.02216   -0.00119    0.00227   -0.00182
H0    2    0.179931    0.415209    0.670822    11.00000    0.03310
C7A   1    0.455680    0.520827    0.653812    11.00000    0.01566    0.01571 =
         0.02511    0.00096    0.00284    0.00068
C7B   1    0.470196    0.508321    0.575947    11.00000    0.01469    0.01837 =
         0.02146    0.00160    0.00325    0.00048
C8    1    0.310260    0.442738    0.522226    11.00000    0.01419    0.01863 =
         0.02512    0.00209    0.00307   -0.00128
AFIX  43
H8    2    0.181035    0.404899    0.537503    11.00000   -1.20000
AFIX   0
C8A   1    0.334110    0.430999    0.446888    11.00000    0.01479    0.01655 =
         0.02569    0.00159    0.00233    0.00037
HKLF 4


REM  pgp42_0msp_a.res in P2(1)/n
REM R1 =  0.0493 for    1469 Fo > 4sig(Fo)  and  0.0604 for all    1732 data
REM    131 parameters refined using      0 restraints

END

WGHT      0.0667      0.4735

REM No hydrogen bonds found for HTAB generation

REM Highest difference peak  0.232,  deepest hole -0.260,  1-sigma level  0.060
Q1    1   0.2567  0.3841  0.4214  11.00000  0.05    0.23
Q2    1   0.7086  0.5612  0.9790  11.00000  0.05    0.22
Q3    1   0.4256  0.3867  0.5596  11.00000  0.05    0.22
Q4    1   0.7982  0.5212  0.5934  11.00000  0.05    0.21
Q5    1   0.4005  0.6224  0.7635  11.00000  0.05    0.18
Q6    1   0.3695  0.2620  0.5418  11.00000  0.05    0.17
Q7    1   0.3177  0.2802  0.4399  11.00000  0.05    0.17
Q8    1   0.4969  0.6117  0.6662  11.00000  0.05    0.17
Q9    1   0.3009  0.3033  0.6932  11.00000  0.05    0.16
Q10   1   0.3642  0.5432  0.5419  11.00000  0.05    0.16
Q11   1   0.4325  0.5359  0.8999  11.00000  0.05    0.16
Q12   1   0.5958  0.4799  0.9397  11.00000  0.05    0.16
Q13   1   0.2603  0.3142  0.6781  11.00000  0.05    0.16
Q14   1   0.2321  0.5787  0.8448  11.00000  0.05    0.16
Q15   1   0.3053  0.4561  0.8559  11.00000  0.05    0.15
Q16   1   0.6342  0.4283  0.8650  11.00000  0.05    0.15
Q17   1   0.3602  0.2833  0.7166  11.00000  0.05    0.15
Q18   1   0.3241  0.4776  0.9616  11.00000  0.05    0.15
Q19   1   0.4579  0.5184  0.6171  11.00000  0.05    0.15
Q20   1   0.6311  0.6285  0.8099  11.00000  0.05    0.15
;
_shelx_res_checksum   76446

_shelx_hkl_file
;
   1   0   0   -0.60    1.00
   1   0   0    2.00    0.80
  -1   0   0   -0.40    1.00
  -1   0   0    1.00    0.80
   2   0   0  721.13   30.30
   2   0   0  725.13   30.50
  -2   0   0  715.23   30.80
   2   0   0  761.62   30.50
  -2   0   0  736.83   30.20
  -2   0   0  727.03   30.30
  -3   0   0   -0.20    2.70
   3   0   0   -0.70    2.20
   3   0   0    0.40    2.40
   3   0   0   -0.90    2.30
  -3   0   0    1.60    2.40
  -3   0   0    0.20    2.60
   4   0   0   23.40    5.10
   4   0   0   28.40    5.10
   4   0   0   19.40    4.10
   4   0   0   25.00    5.40
  -4   0   0   22.50    4.30
   4   0   0   22.00    4.10
   4   0   0   25.20    5.20
  -4   0   0   21.70    3.70
  -4   0   0   22.60    3.40
  -4   0   0   26.00    5.30
  -4   0   0   24.40    3.80
   5   0   0   -5.20    5.50
   5   0   0   -1.20    2.60
  -5   0   0    5.10    2.70
  -5   0   0   -1.40    4.00
  -5   0   0   -2.70    2.70
   5   0   0   -2.70    4.00
   5   0   0   -1.50    2.40
   5   0   0   -0.70    3.90
  -5   0   0    1.70    2.80
  -5   0   0   -6.40    8.20
   6   0   0  421.16   19.20
   6   0   0  432.36   20.00
  -6   0   0  411.46   20.50
  -6   0   0  328.37   33.10
  -6   0   0  428.06   19.80
   6   0   0  420.46   20.40
  -6   0   0  416.66   19.20
   6   0   0  399.96   18.00
  -7   0   0    1.20    2.70
   7   0   0   -1.90    3.00
  -7   0   0   -1.00    3.00
   7   0   0   -2.50    3.10
  -7   0   0   -3.60    2.80
   7   0   0   -2.30    2.30
   0  -1   0   -0.70    0.50
   0   1   0   -1.40    1.00
   0   1   0   -0.30    0.60
   0   1   0    1.20    1.00
   1  -1   0 6354.56  270.97
   1  -1   0 7006.20  271.77
  -1  -1   0 7011.80  271.07
  -1  -1   0 7001.20  272.17
  -1  -1   0 6781.52  270.77
  -1   1   0 6898.41  272.37
   1   1   0 6497.15  269.27
   1   1   0 6414.16  269.17
  -1   1   0 6760.32  271.97
  -2  -1   0   58.09    4.50
  -2  -1   0   54.79    3.80
   2  -1   0   57.59    4.10
  -2  -1   0   57.69    4.00
   2  -1   0   60.39    4.40
   2  -1   0   52.99    3.90
  -2   1   0   58.69    4.70
  -2   1   0   58.49    4.60
   2   1   0   57.19    4.60
  -2   1   0   52.69    4.90
   2   1   0   53.39    3.50
  -3  -1   0   51.09    4.60
  -3  -1   0   46.30    5.40
   3  -1   0   45.60    4.80
  -3  -1   0   47.90    4.10
   3  -1   0   47.00    5.10
  -3  -1   0   44.20    4.50
   3  -1   0   48.10    5.20
   3  -1   0   39.90    4.40
   3   1   0   53.49    4.70
   3   1   0   54.99    5.80
   3   1   0   44.60    6.60
  -3   1   0   44.00    8.40
  -3   1   0   46.00    5.40
  -4  -1   0  104.79   10.00
   4  -1   0   92.99    6.80
  -4  -1   0   97.09    6.90
  -4  -1   0  100.29    7.80
   4  -1   0   93.99    7.60
   4  -1   0   95.69   11.90
  -4  -1   0   88.29    6.20
  -4  -1   0  103.59    8.40
   4  -1   0   94.69    7.10
  -4  -1   0  100.29    8.80
   4  -1   0   82.39    6.60
   4  -1   0   88.59    9.40
   4  -1   0   83.89    6.90
  -4  -1   0   95.59    6.40
  -4  -1   0   97.89    7.30
   4   1   0   91.79    6.60
   4   1   0   94.59    7.00
  -4   1   0   89.79    9.60
  -4   1   0   83.29    6.90
  -4   1   0   98.39    7.50
   4   1   0   90.49    8.10
  -4   1   0   96.19    7.70
  -4   1   0   79.89    9.50
  -4   1   0  103.19    9.60
   4   1   0   77.69    8.40
   5  -1   0  125.79   17.70
   5  -1   0  124.59    8.60
   5  -1   0  116.59   10.10
  -5  -1   0  141.19    7.80
  -5  -1   0  132.59   10.40
  -5  -1   0  126.69    9.00
  -5  -1   0  129.19    8.80
   5  -1   0  137.99    9.20
  -5  -1   0  139.49    9.10
   5  -1   0  120.99   12.30
   5  -1   0  136.39   12.00
   5  -1   0  136.29    9.80
   5  -1   0  143.59    8.00
   5   1   0  150.38    9.90
   5   1   0  132.99    8.90
  -5   1   0  133.29   15.20
  -5   1   0  138.19    9.30
  -5   1   0  136.59    9.10
  -5   1   0  144.49   10.20
  -6  -1   0   25.90    5.00
   6  -1   0   20.10    3.80
   6  -1   0   20.50    3.10
   6  -1   0   30.10    5.70
  -6  -1   0   15.40    4.10
   6  -1   0   18.80    4.40
  -6  -1   0   18.20    3.50
  -6  -1   0   14.90    3.20
   6   1   0   20.60    3.70
  -6   1   0   32.60    5.60
  -6   1   0   23.00   12.60
   6   1   0   24.50    5.50
   6   1   0   20.20    3.70
   7  -1   0   14.60    4.60
  -7  -1   0    6.20    3.10
  -7  -1   0    9.40    3.30
   7  -1   0    7.40    2.90
  -7  -1   0    9.30    2.70
   7  -1   0    5.40    3.10
   7   1   0    9.90    3.80
  -7   1   0    8.70    2.40
   7   1   0   13.10    3.00
   7   1   0   12.00    2.70
   0  -2   0 9717.53  384.66
   0   2   0 9999.00  388.26
   0   2   0 9375.66  388.06
   0   2   0 9389.56  386.86
  -1  -2   0 3744.13  154.28
   1  -2   0 3900.91  153.88
  -1  -2   0 3733.73  154.98
   1  -2   0 3915.11  154.78
  -1  -2   0 3758.02  154.78
  -1   2   0 4008.00  155.28
  -1   2   0 3890.31  155.08
  -1   2   0 3942.01  154.78
  -2  -2   0  208.08   10.30
   2  -2   0  195.08    9.50
   2  -2   0  196.68    9.30
  -2  -2   0  208.58    9.40
  -2  -2   0  211.38    9.40
  -2  -2   0  193.58    9.50
   2  -2   0  203.48   10.40
  -2   2   0  192.48   10.50
  -2   2   0  191.68   10.40
  -2   2   0  193.78   10.10
  -3  -2   0   84.49    5.90
  -3  -2   0   76.99    6.20
   3  -2   0   74.59    5.90
  -3  -2   0   93.59    6.00
   3  -2   0   80.79    5.70
  -3  -2   0   76.39    6.70
   3  -2   0   79.09    7.00
  -3   2   0   72.29    6.30
  -3   2   0   77.59    6.80
  -3   2   0   85.59    7.10
   4  -2   0  104.49    8.40
   4  -2   0  114.09    7.60
   4  -2   0  110.59   11.70
  -4  -2   0  116.39   10.20
   4  -2   0  104.19    8.00
  -4  -2   0  103.69    8.50
  -4  -2   0  107.69    7.20
   4  -2   0  107.99    7.60
   4  -2   0  111.29    8.10
  -4  -2   0  104.99    7.50
  -4  -2   0  113.89   10.30
  -4  -2   0  146.49   18.00
  -4   2   0  104.99   10.10
  -4   2   0  111.99    9.30
  -4   2   0   98.59    9.10
  -4   2   0  118.69    9.90
   4   2   0   81.29    9.40
  -4   2   0  116.49    9.80
  -4   2   0   89.79    7.80
  -4   2   0  114.29   11.00
   4   2   0   98.29    8.20
   5  -2   0   62.19    6.70
   5  -2   0   56.19    9.50
  -5  -2   0   55.19    6.50
  -5  -2   0   52.39   12.10
   5  -2   0   56.79    6.70
   5  -2   0   83.69   15.90
   5  -2   0   59.09    5.50
   5  -2   0   56.89    7.90
  -5  -2   0   54.29    6.80
  -5  -2   0   60.19    5.50
  -5  -2   0   59.19    6.20
   5  -2   0   56.99    7.60
  -5   2   0   72.29    6.70
  -5   2   0   61.59    9.40
   5   2   0   63.49    6.90
  -5   2   0   48.00    8.20
   5   2   0   58.89    7.60
   6  -2   0   65.39    7.70
  -6  -2   0   49.30    7.10
  -6  -2   0   56.19    4.80
   6  -2   0   56.99    4.60
  -6  -2   0   54.59    6.00
   6  -2   0   62.09    6.10
  -6  -2   0   58.09    9.00
   6  -2   0   53.89    6.90
   6  -2   0   62.89   11.50
  -6  -2   0   62.39    5.90
   6   2   0   56.99    5.90
  -6   2   0   48.10    5.70
   6   2   0   62.99    7.50
   7  -2   0   67.69    4.20
  -7  -2   0   46.40    7.80
  -7  -2   0   61.29    6.10
   7  -2   0   67.29    5.10
   7  -2   0   64.99    6.00
  -7  -2   0   65.19    5.10
  -7   2   0   58.19    6.10
  -7   2   0   70.99    5.10
   7   2   0   58.59    5.00
  -7   2   0   76.39    6.10
   0  -3   0    1.00    1.70
   0  -3   0    0.40    0.80
   0  -3   0   -2.70    1.70
   0   3   0    1.30    1.50
   0   3   0   -1.90    1.90
   0   3   0    0.00    2.10
  -1  -3   0  524.85   22.60
   1  -3   0  536.15   22.00
  -1  -3   0  518.45   22.10
  -1  -3   0  530.25   23.40
   1  -3   0  564.24   23.40
  -1  -3   0  499.35   22.00
  -1   3   0  547.25   24.00
  -1   3   0  532.75   23.30
  -1   3   0  541.75   24.00
  -2  -3   0  285.87   13.00
  -2  -3   0  281.27   13.10
   2  -3   0  276.97   13.20
   2  -3   0  292.87   13.00
   2  -3   0  288.47   14.40
  -2  -3   0  274.77   14.20
  -2  -3   0  271.47   12.80
  -2  -3   0  264.37   13.60
  -2   3   0  290.87   14.00
  -2   3   0  282.37   14.50
  -2   3   0  294.47   14.80
  -3  -3   0  322.77   18.10
   3  -3   0  286.77   13.80
  -3  -3   0  277.67   15.40
  -3  -3   0  286.77   15.20
   3  -3   0  265.57   15.60
   3  -3   0  283.97   13.50
   3  -3   0  287.97   13.80
  -3  -3   0  280.27   13.90
  -3  -3   0  286.77   13.60
  -3  -3   0  271.07   13.60
  -3   3   0  276.47   14.80
  -3   3   0  260.97   13.60
  -3   3   0  268.97   15.50
  -3   3   0  273.47   16.10
   3   3   0  288.67   16.60
  -3   3   0  264.17   14.50
  -3   3   0  278.37   15.50
  -3   3   0  270.07   14.50
  -3   3   0  290.27   14.80
  -4  -3   0    5.30    3.00
  -4  -3   0   -1.80    3.40
  -4  -3   0   -3.80    8.40
   4  -3   0    1.00    3.40
   4  -3   0    2.80    8.00
   4  -3   0    2.30    3.30
   4  -3   0    3.80    3.30
   4  -3   0   11.00    3.80
  -4  -3   0    3.50    2.70
  -4   3   0    0.10    3.90
  -4   3   0    1.70    3.90
   4   3   0    0.50    5.70
  -4   3   0  -10.20    7.00
  -4   3   0    7.60    3.70
  -4   3   0    3.30    6.30
  -4   3   0    5.90    3.30
  -5  -3   0  334.77   16.60
   5  -3   0  343.47   19.00
  -5  -3   0  328.37   15.80
  -5  -3   0  283.37   23.70
   5  -3   0  349.47   17.00
   5  -3   0  341.87   16.00
  -5  -3   0  327.57   17.60
  -5  -3   0  338.47   16.70
  -5  -3   0  342.87   19.80
   5  -3   0  352.86   17.90
  -5  -3   0  337.87   17.10
   5  -3   0  358.56   17.80
   5  -3   0  342.17   16.60
  -5   3   0  383.36   22.70
  -5   3   0  341.97   17.60
  -5   3   0  313.27   17.40
  -5   3   0  343.17   16.30
  -5   3   0  313.97   24.10
   6  -3   0   -3.00    3.40
   6  -3   0    1.70    6.40
  -6  -3   0   -4.70    2.60
   6  -3   0   -1.20    2.90
  -6  -3   0    1.80    3.40
  -6  -3   0    3.20    3.90
  -6  -3   0    1.60    2.80
   6  -3   0   -2.20   13.00
   6  -3   0   -1.90    3.70
  -6   3   0   -2.30    4.20
  -6   3   0    3.60    3.00
  -6   3   0   -4.80    9.10
   6   3   0    0.80    3.30
   7  -3   0   20.40    3.50
  -7  -3   0   17.00    3.60
   7  -3   0   22.30    5.00
  -7  -3   0   18.90    3.30
   7  -3   0   16.10    2.60
   7   3   0   23.10    3.50
  -7   3   0   16.40    3.40
   7   3   0   27.30    4.80
  -7   3   0   22.20    3.90
  -7   3   0   20.60    4.40
   0  -4   0    5.80    2.80
   0  -4   0    4.20    2.30
   0  -4   0    3.10    1.40
   0  -4   0    0.60    3.80
   0   4   0   -1.40    2.80
   0   4   0    1.20    2.10
   0   4   0    0.80    2.60
  -1  -4   0   63.19    6.00
  -1  -4   0   54.69    4.30
  -1  -4   0   49.30    5.40
   1  -4   0   65.39    6.50
   1  -4   0   67.39    5.50
   1  -4   0   55.99    4.10
  -1   4   0   63.59    6.10
  -1   4   0   72.99    7.10
  -1   4   0   46.80    8.90
  -1   4   0   61.69    9.40
  -1   4   0   75.99    7.10
  -1   4   0   62.39    7.60
   1   4   0   47.80    7.20
   2  -4   0   83.39    5.40
  -2  -4   0   84.69    7.10
  -2  -4   0   71.19    5.40
  -2  -4   0   79.39    7.40
   2  -4   0   73.19    5.60
   2  -4   0   86.39    8.30
  -2  -4   0   57.69    5.30
  -2   4   0   72.09    7.50
  -2   4   0   60.69   13.20
   2   4   0   63.99    8.10
  -2   4   0   70.69    7.80
   2   4   0   75.19    7.10
  -2   4   0   76.19    6.60
  -2   4   0   77.19    8.40
  -2   4   0   75.89    8.50
  -2   4   0   60.89    7.20
  -2   4   0   75.79    7.00
   2   4   0   64.69    6.90
   2   4   0   66.49    7.40
  -2   4   0   61.59   11.90
  -2   4   0   58.49   10.60
  -2   4   0   70.39    6.60
  -2   4   0   74.39    7.10
  -2   4   0   62.19    9.40
   2   4   0   73.59    9.50
  -3  -4   0    0.40    2.90
   3  -4   0    0.50    3.60
  -3  -4   0    4.20    4.40
  -3  -4   0    1.40    4.80
   3  -4   0   -1.40    9.00
   3  -4   0    5.10    2.90
  -3  -4   0    1.40    2.90
  -3  -4   0   -5.50    5.60
  -3  -4   0    3.40    2.60
   3  -4   0    6.70    2.80
  -3   4   0   -0.50    5.30
  -3   4   0    1.50    3.40
  -3   4   0    6.70    5.30
  -3   4   0    1.90    4.90
  -3   4   0    3.10    3.20
  -3   4   0   -5.90    3.50
   3   4   0    0.60    5.10
  -3   4   0    2.60    3.80
  -3   4   0    3.50    3.40
  -3   4   0   -0.30    3.10
   3   4   0    3.60    4.50
   4  -4   0  143.09   12.30
  -4  -4   0  148.79   11.10
  -4  -4   0  158.88   10.00
  -4  -4   0  170.08    9.40
   4  -4   0  166.48   10.10
   4  -4   0  142.79   10.40
  -4  -4   0  150.08    9.60
  -4  -4   0  157.38   10.10
   4  -4   0  142.19    9.80
   4  -4   0  140.59   11.10
   4  -4   0  136.39   22.10
   4  -4   0  152.28    9.90
  -4   4   0  143.99   11.10
  -4   4   0  127.69   14.40
  -4   4   0  146.89   10.30
  -4   4   0  144.79   10.40
  -4   4   0  134.49   23.20
  -4   4   0  168.88   10.10
  -4   4   0  148.39   15.20
  -4   4   0  154.18    9.90
   4   4   0  175.28   11.50
  -4   4   0  153.98    9.00
   5  -4   0    0.50    3.30
  -5  -4   0    1.30    3.20
  -5  -4   0    2.90    4.50
   5  -4   0    3.00    2.80
  -5  -4   0    1.80    3.10
  -5  -4   0   -4.50    2.90
   5  -4   0    3.20    5.10
   5  -4   0   -8.90    7.90
  -5  -4   0   -3.00    2.30
   5  -4   0    3.30    4.40
  -5   4   0   -3.70    3.70
  -5   4   0   -3.20    4.20
   5   4   0   -1.20    4.30
  -5   4   0   -2.10    2.70
   5   4   0   -0.80    2.60
  -5   4   0   -0.50    3.40
  -5   4   0    0.50    3.00
  -5   4   0  -10.50   12.60
  -6  -4   0   12.50    2.30
  -6  -4   0    9.80    2.80
  -6  -4   0    2.10    8.40
   6  -4   0    4.50    4.70
  -6  -4   0   15.20    2.90
   6  -4   0    9.20    3.70
  -6  -4   0   13.70    4.00
   6  -4   0   15.90    3.20
   6   4   0   10.60    4.20
  -6   4   0    9.80    3.20
  -6   4   0    8.90    2.80
  -6   4   0   -0.40    5.20
  -6   4   0    7.70    3.10
   6   4   0    7.70    2.30
  -7  -4   0    0.20    1.90
   7  -4   0    4.40    1.60
   7  -4   0    3.20    2.20
  -7  -4   0   -3.50    2.50
   7   4   0    0.80    2.40
  -7   4   0   -2.30    2.00
   7   4   0    1.10    1.80
  -7   4   0   -0.70    2.60
   0  -5   0    3.70    3.70
   0  -5   0    1.60    2.70
   0   5   0    0.40    3.80
   0   5   0    2.20    5.10
   0   5   0   -2.90    4.00
   0   5   0    3.00    3.20
   0   5   0    9.30    4.00
   0   5   0   -3.30    6.80
   0   5   0    6.80    3.70
   0   5   0    7.00    6.10
   0   5   0   -2.10    3.30
   0   5   0    2.90    4.80
   1  -5   0    6.40    2.60
   1  -5   0    5.00    3.70
  -1  -5   0    9.90    4.60
  -1  -5   0    6.00    4.70
   1  -5   0    8.10    3.30
  -1  -5   0   10.10    2.90
   1  -5   0    2.50    6.70
  -1   5   0   13.80    3.60
  -1   5   0   16.00    3.60
  -1   5   0   12.00    5.00
   1   5   0    9.50    5.30
  -1   5   0    9.60    3.40
   1   5   0   18.00    5.20
  -1   5   0   15.90    3.60
   1   5   0    8.50    4.40
  -1   5   0    9.80    3.90
  -1   5   0   10.20    4.30
   1   5   0   14.30    5.40
   1   5   0   11.60    3.60
  -1   5   0   18.50    6.60
  -1   5   0   11.20    4.90
   1   5   0   16.90    3.60
  -1   5   0    9.30    4.20
   1   5   0   -2.00    6.90
  -1   5   0    9.60    6.10
  -1   5   0   21.00    8.40
   1   5   0   10.90    4.40
  -1   5   0   15.30    5.20
   1   5   0    9.90    5.60
  -2  -5   0   12.10    4.50
   2  -5   0   26.90    5.30
   2  -5   0   18.80    3.40
   2  -5   0   16.20    8.70
  -2  -5   0   26.70    6.40
  -2  -5   0   21.10    4.60
  -2  -5   0   14.70    3.60
   2   5   0   13.60    4.60
  -2   5   0   33.40    6.70
  -2   5   0   22.70    6.40
   2   5   0   17.20    4.20
   2   5   0   13.10    7.20
  -2   5   0   25.00    7.60
  -2   5   0   27.20    5.50
   2   5   0   10.60    5.80
  -2   5   0   20.70    4.40
  -2   5   0   18.90    4.50
  -2   5   0   19.50    5.00
  -2   5   0   17.60    4.90
  -2   5   0   10.20    4.30
  -2   5   0   20.70    5.30
  -3  -5   0   -2.30    5.20
   3  -5   0    3.30    3.50
   3  -5   0   -0.30    3.40
   3  -5   0   28.90   13.00
  -3  -5   0    0.90    3.50
   3  -5   0   -0.80    4.40
  -3  -5   0    5.40    4.40
  -3  -5   0    0.60    3.30
  -3  -5   0   -4.80    8.80
  -3  -5   0    0.60    3.40
  -3   5   0   -0.90    3.50
  -3   5   0    8.80    5.50
  -3   5   0    1.60    3.70
  -3   5   0   -0.30    5.40
  -3   5   0    2.10    5.60
  -3   5   0   -4.80    3.50
  -3   5   0   -6.80    8.00
  -3   5   0    0.20    3.50
   3   5   0    4.40    4.20
  -3   5   0   -2.50    4.60
   3   5   0   -2.70    5.10
   3   5   0   10.20    5.40
  -3   5   0   13.60    8.90
  -3   5   0   -4.70    4.30
   4  -5   0  205.08   12.20
  -4  -5   0  223.08   12.50
   4  -5   0  208.38   12.30
  -4  -5   0  219.48   11.60
  -4  -5   0  224.28   15.70
   4  -5   0  223.78   16.00
  -4  -5   0  219.98   12.40
   4  -5   0  217.48   13.90
  -4  -5   0  237.28   14.40
   4  -5   0  202.68   14.00
  -4   5   0  220.28   12.70
  -4   5   0  205.98   11.90
  -4   5   0  247.78   21.90
  -4   5   0  190.38   15.00
  -4   5   0  204.18   12.80
  -4   5   0  208.18   12.20
   4   5   0  204.48   11.10
   4   5   0  218.08   12.90
  -4   5   0  196.78   22.80
   4   5   0  226.98   13.40
  -4   5   0  194.28   12.60
   5  -5   0   15.60    4.00
   5  -5   0   17.80    5.00
  -5  -5   0   10.10    3.50
   5  -5   0   12.00    4.80
  -5  -5   0   12.10    3.40
  -5  -5   0   11.10    8.10
  -5  -5   0   12.90    2.70
  -5  -5   0   20.90    3.90
   5  -5   0   19.30    7.60
  -5  -5   0    9.70    5.40
   5   5   0   14.60    4.10
   5   5   0   13.20    2.60
  -5   5   0    9.00    3.40
  -5   5   0   12.70    3.30
  -5   5   0   22.10    4.40
   5   5   0    8.50    5.30
  -5   5   0   17.40    3.80
   6  -5   0   19.70    2.90
   6  -5   0   25.50    7.30
   6  -5   0   26.60    4.40
  -6  -5   0   25.30    4.80
  -6  -5   0   26.70    4.20
  -6  -5   0   30.80    6.40
  -6  -5   0   20.20    2.80
   6  -5   0   28.60    3.70
  -6   5   0   30.10    4.40
   6   5   0   24.40    3.60
   6   5   0   16.50    3.40
  -6   5   0   22.90    3.90
   0  -6   0  116.99   14.90
   0  -6   0  155.38   15.20
   0  -6   0  143.99    9.00
   0  -6   0  147.59    9.00
   0   6   0  144.69   10.10
   0   6   0  144.09    9.90
   0   6   0  137.29   10.10
   0   6   0  146.09    9.50
   0   6   0  159.88   10.30
   0   6   0  169.28   11.00
   1  -6   0   17.40    4.00
  -1  -6   0   21.80    8.40
   1  -6   0   13.10    3.90
   1  -6   0   11.30    6.80
  -1  -6   0   15.50    3.70
  -1   6   0   17.00    4.40
   1   6   0   18.20    4.40
   1   6   0   30.90    8.90
  -1   6   0   13.10    4.00
  -1   6   0   11.90    4.40
  -1   6   0   15.50    4.30
  -1   6   0   12.70    7.70
  -1   6   0   11.70    7.70
  -1   6   0   15.40    5.90
  -1   6   0   15.10    5.90
   1   6   0   28.20    6.10
   1   6   0   12.30    4.00
   1   6   0   17.10    4.60
  -1   6   0   18.00    5.10
  -1   6   0   23.50    6.40
  -1   6   0   15.30    4.80
  -1   6   0    3.20    5.70
   1   6   0   18.00    5.00
  -1   6   0   26.30    5.70
   1   6   0    2.60    7.60
   2  -6   0   50.09    7.00
  -2  -6   0   43.30    7.40
  -2  -6   0   44.80    6.40
  -2  -6   0   51.79   13.00
   2  -6   0   46.30    7.10
  -2  -6   0   37.90    5.90
   2  -6   0   38.60    9.60
  -2   6   0   50.39    8.30
  -2   6   0   41.70    6.90
   2   6   0   47.60    7.40
  -2   6   0   35.10    5.50
  -2   6   0   31.90    7.00
   2   6   0   45.10    6.50
  -2   6   0   40.00   11.10
  -2   6   0   50.29    6.70
  -2   6   0   45.00    6.70
  -2   6   0   59.49    8.40
   2   6   0   56.39    9.10
  -2   6   0   37.10    5.90
  -2   6   0   29.20    6.60
   2   6   0   51.29    7.60
  -3  -6   0  132.29    9.60
   3  -6   0  108.59    9.00
  -3  -6   0  133.99   10.70
   3  -6   0  126.29   10.50
  -3  -6   0  111.89    9.70
  -3  -6   0  131.19    9.50
   3  -6   0  107.69   17.80
   3  -6   0  104.79   10.90
  -3   6   0  141.99    9.50
  -3   6   0  127.89    9.50
  -3   6   0  128.19   10.90
  -3   6   0  109.19   20.50
   3   6   0  125.49    9.70
   3   6   0  115.29   10.50
  -3   6   0  117.29    8.80
  -3   6   0  118.39    9.20
  -3   6   0  126.79   10.00
   3   6   0  131.19    9.90
  -4  -6   0   36.10    6.00
   4  -6   0   31.90    7.40
  -4  -6   0   30.50    4.10
   4  -6   0   40.70    7.10
  -4  -6   0   26.00    5.00
   4  -6   0   25.10    4.60
   4  -6   0   32.90    5.50
  -4  -6   0   37.70    7.00
   4   6   0   25.00    5.10
  -4   6   0   18.00    6.20
  -4   6   0   31.30    6.20
  -4   6   0   31.30    6.20
  -4   6   0   38.60    7.60
  -5  -6   0    2.10    3.20
  -5  -6   0    0.10    1.80
   5  -6   0    8.40    3.60
   5  -6   0    0.60    4.80
  -5  -6   0   -0.60    5.90
   5  -6   0   -3.90    3.10
  -5  -6   0    3.90    3.60
  -5  -6   0   -1.20    3.10
   5   6   0    1.20    4.50
   5   6   0    2.40    3.30
  -5   6   0    1.20    2.50
  -5   6   0    2.10    2.30
  -5   6   0   -2.60    3.40
  -5   6   0   -0.40    3.20
  -6  -6   0    1.90    2.50
   6  -6   0    8.70    1.80
   6   6   0    1.30    3.30
  -6   6   0    5.90    2.10
  -6   6   0    3.80    2.20
   0  -7   0    0.00    4.60
   0  -7   0    1.40    4.90
   0  -7   0    9.60   16.10
   0   7   0    1.80    3.70
   0   7   0   -2.30    3.50
   0   7   0   -1.90    5.00
   0   7   0   -3.00    3.60
   0   7   0    0.00    3.80
   0   7   0   -5.20    7.00
   0   7   0    8.80    4.60
   1  -7   0  -14.50   15.80
   1  -7   0    8.20    5.20
  -1   7   0   18.20   11.70
  -1   7   0    9.50    3.50
  -1   7   0    7.30    4.80
   1   7   0   -0.10    3.90
  -1   7   0    8.40    3.50
   1   7   0    0.40    4.00
  -1   7   0    1.20    3.40
   1   7   0    2.70    6.10
  -1   7   0    6.90    4.00
   1   7   0    4.90    3.90
  -2  -7   0   90.89    8.60
   2  -7   0   86.39   11.70
   2  -7   0   73.69   12.00
  -2  -7   0   84.49   10.30
  -2  -7   0   78.29   10.50
  -2   7   0   88.19    7.90
  -2   7   0   80.59    7.90
   2   7   0   83.89    8.40
  -2   7   0   90.19    7.60
  -2   7   0   79.89    7.20
   2   7   0   84.99    7.40
  -2   7   0   97.29    9.50
  -2   7   0   71.79    7.30
  -3  -7   0  153.18   10.90
  -3  -7   0  165.58   13.20
   3  -7   0  126.19   14.50
   3  -7   0  175.68   12.50
  -3  -7   0  174.38   10.60
  -3  -7   0  161.68   14.00
  -3   7   0  165.18   10.10
   3   7   0  158.58   11.10
  -3   7   0  182.78   10.70
   3   7   0  185.58   11.20
  -3   7   0  152.48    9.70
  -3   7   0  164.08    9.90
   3   7   0  159.28   10.00
   4  -7   0   12.50    7.10
  -4  -7   0   27.60    5.70
  -4  -7   0   27.10    4.40
   4  -7   0   25.70    4.30
  -4  -7   0   22.60    4.70
   4  -7   0   27.20    4.80
  -4  -7   0   34.00    4.60
  -4   7   0   31.10    5.20
  -4   7   0   23.90    4.70
   4   7   0   34.20    6.00
   4   7   0   21.00    3.80
  -4   7   0   30.80    4.50
   5  -7   0   36.10    4.10
  -5  -7   0   38.40    3.20
  -5  -7   0   44.60    6.20
  -5   7   0   30.40    3.60
   0   8   0   86.19    7.80
   0   8   0   69.99    6.30
   0   8   0   68.59    7.10
   0   8   0   53.69    7.20
   0   8   0   75.09    6.60
  -1  -8   0   11.10    7.20
  -1   8   0    5.40    4.70
  -1   8   0   13.00    3.10
   1   8   0   11.80    3.40
  -1   8   0    9.30    3.20
  -1   8   0   12.50    3.10
  -1   8   0   16.10    3.90
   1   8   0    8.90    3.20
  -2  -8   0   31.30    6.70
  -2  -8   0   37.00    7.40
  -2   8   0   28.70    4.70
  -2   8   0   25.30    5.50
  -2   8   0   33.10    4.90
  -2   8   0   33.90    5.00
   2   8   0   33.20    5.50
  -3  -8   0  112.09    7.70
  -3  -8   0  136.19   12.10
  -3   8   0  118.19    7.00
  -3   8   0  118.89    6.90
   3   8   0  118.49    7.20
  -3   8   0  106.59    7.40
  -4   8   0    5.30    2.60
   4   8   0    7.60    3.30
  -4   8   0    8.00    2.40
   0   9   0    7.20    4.40
   1   9   0   43.60    4.60
   1   9   0   43.60    5.10
  -1   9   0   37.40    4.10
  -1   9   0   38.60    4.60
   7   0  -1   56.89    5.20
   7   0  -1   61.19    6.50
  -7   0   1   45.40    5.60
  -7   0   1   63.19    5.40
   7   0  -1   55.59    6.60
  -7   0   1   59.89    7.10
   6   0  -1    1.60    4.00
  -6   0   1   -7.00   14.50
   6   0  -1    3.20    2.30
   6   0  -1    3.30    2.90
  -6   0   1    7.40    3.60
  -6   0   1    8.90    3.00
   6   0  -1    0.00    3.50
  -6   0   1   -2.30    3.90
  -5   0   1   27.50    4.80
  -5   0   1   49.10   10.50
  -5   0   1   39.10    6.50
  -5   0   1   24.90    4.90
   5   0  -1   14.80   10.80
   5   0  -1   36.10    4.50
   5   0  -1   29.60    6.60
   5   0  -1   29.50    6.40
  -5   0   1   37.50   10.50
  -5   0   1   30.20    5.70
   5   0  -1   42.40    5.20
  -5   0   1   37.20    5.40
   4   0  -1    2.70    2.70
  -4   0   1    2.50    3.60
  -4   0   1    8.10    3.70
  -4   0   1   -3.50    3.50
  -4   0   1    7.80    3.90
  -4   0   1    6.30    3.10
   4   0  -1    4.60    2.90
  -4   0   1    6.80    3.00
  -4   0   1   -3.30    4.90
   4   0  -1    1.60    3.50
  -4   0   1    2.30    2.70
   4   0  -1    6.70    4.60
   4   0  -1    3.90    2.90
   3   0  -1  627.04   27.00
  -3   0   1  662.53   28.00
  -3   0   1  614.84   26.70
  -3   0   1  637.84   26.50
  -3   0   1  616.14   26.80
   3   0  -1  612.34   26.60
   3   0  -1  603.34   26.50
   3   0  -1  611.64   27.20
  -2   0   1   -2.20    1.60
   2   0  -1    2.80    1.50
  -2   0   1    3.30    1.80
   2   0  -1    1.10    1.40
   2   0  -1    1.60    1.60
  -2   0   1   -1.20    1.60
  -1   0   1   71.69    4.00
  -1   0   1   68.99    3.80
   1   0  -1   81.39    3.90
   0   0   1    1.10    0.30
   0   0  -1    1.30    0.30
   0   0  -1    0.90    0.30
  -1   0  -1  120.69    5.80
  -1   0  -1  120.99    5.60
  -1   0  -1  120.49    5.80
   1   0   1  125.99    5.70
   1   0   1  115.49    5.60
   2   0   1    1.30    1.80
   2   0   1    1.20    1.50
  -2   0  -1   -1.30    1.70
   2   0   1    3.50    1.90
  -2   0  -1   -1.30    1.60
  -3   0  -1  510.75   22.90
  -3   0  -1  508.25   23.30
   3   0   1  543.45   23.10
   3   0   1  557.04   23.90
   3   0   1  543.15   23.70
   3   0   1  508.85   23.40
  -3   0  -1  567.54   24.30
   4   0   1    7.10    3.10
   4   0   1    2.40    2.70
  -4   0  -1    5.70    4.40
   4   0   1   -2.10    3.90
  -4   0  -1    3.10    2.90
  -4   0  -1    1.90    3.00
  -4   0  -1    4.10    2.60
   4   0   1    1.90    2.50
   4   0   1   -2.30    4.60
  -4   0  -1   -2.80    5.10
  -4   0  -1   -0.90    4.50
  -4   0  -1   -5.80    3.60
   5   0   1  116.19    9.10
   5   0   1  126.39    7.40
  -5   0  -1  127.89    8.30
   5   0   1  115.79    9.50
  -5   0  -1  126.79    8.90
   5   0   1  120.29   18.40
   5   0   1  117.49    8.30
  -5   0  -1  126.59   15.90
  -5   0  -1  116.39    7.20
  -5   0  -1  122.19   10.20
  -5   0  -1  137.69    9.40
   6   0   1    2.00    3.30
  -6   0  -1  -17.00   12.80
  -6   0  -1   -4.10    2.60
   6   0   1    2.90    2.80
   6   0   1   -3.30    3.10
   6   0   1    1.60    2.80
  -6   0  -1   -4.30    3.70
  -6   0  -1    0.30    3.10
  -7   0  -1    5.90    3.00
  -7   0  -1    4.50    2.60
   7   0   1    6.20    2.40
   7   0   1    4.00    2.90
   7   0   1    3.00    2.80
  -7  -1   1    2.40    2.70
   7  -1  -1    2.50    3.00
   7  -1  -1    2.50    2.60
  -7  -1   1   -0.30    2.60
  -7  -1   1    0.00    3.00
   7   1  -1   -3.90    3.20
  -7   1   1    1.10    2.20
   7   1  -1   -2.60    2.30
   7   1  -1   -0.90    2.60
  -6  -1   1    5.50    4.30
  -6  -1   1   26.50   15.30
  -6  -1   1   14.20    3.30
  -6  -1   1   12.30    4.00
   6  -1  -1   -1.10    8.10
   6  -1  -1   18.30    4.60
   6  -1  -1    2.60    5.00
   6  -1  -1   12.20    4.60
  -6  -1   1   14.40    3.10
   6  -1  -1   20.70    3.70
   6  -1  -1   10.40    2.50
  -6   1   1   -9.90   11.10
  -6   1   1   14.90    4.60
   6   1  -1   18.40    4.20
   6   1  -1   10.20    4.10
   6   1  -1   14.20    3.40
  -6   1   1    2.80   12.20
  -6   1   1   17.40    3.70
   5  -1  -1   -2.80    3.70
   5  -1  -1   -1.10    3.00
   5  -1  -1   -5.40   11.20
   5  -1  -1   -1.00    2.60
   5  -1  -1    3.60    5.30
  -5  -1   1    1.50    3.90
  -5  -1   1    4.40    2.40
   5  -1  -1    8.80    8.00
  -5  -1   1    0.00    2.80
  -5  -1   1   -4.70    5.70
   5  -1  -1   -0.30    2.30
  -5  -1   1   -0.30    6.10
  -5  -1   1   -6.20    9.30
  -5  -1   1   -0.90    3.60
   5  -1  -1    6.30    4.50
  -5  -1   1    3.20    2.60
   5   1  -1   -1.10    2.70
  -5   1   1   -2.50    2.70
   5   1  -1    0.80    2.90
  -5   1   1   -2.60    4.00
  -5   1   1    0.90    3.40
  -5   1   1  -13.00   11.00
   5   1  -1   -6.30    4.20
  -5   1   1   -2.20    7.90
  -4  -1   1  183.38   11.90
   4  -1  -1  169.58    9.50
   4  -1  -1  169.68    9.80
  -4  -1   1  159.78    9.80
   4  -1  -1  180.68   10.40
  -4  -1   1  181.58   10.20
  -4  -1   1  174.08   10.90
   4  -1  -1  188.68   12.40
  -4  -1   1  153.28    9.20
  -4  -1   1  150.68   12.20
  -4  -1   1  171.48    9.00
  -4  -1   1  148.29   11.20
   4  -1  -1  183.38    9.70
  -4  -1   1  171.18    9.70
  -4   1   1  170.38    9.80
  -4   1   1  166.38   10.50
   4   1  -1  159.18    9.20
  -4   1   1  184.58   11.70
  -4   1   1  181.28   10.30
   4   1  -1  175.98   11.10
  -4   1   1  186.28   12.40
   4   1  -1  169.48   10.40
  -4   1   1  156.48   16.60
  -4   1   1  171.98   12.40
   3  -1  -1  228.78   12.60
   3  -1  -1  243.18   12.10
  -3  -1   1  253.67   11.80
  -3  -1   1  257.77   13.20
   3  -1  -1  241.98   11.80
   3  -1  -1  237.68   12.00
  -3  -1   1  249.68   12.10
  -3  -1   1  259.77   12.10
   3   1  -1  242.58   11.80
  -3   1   1  231.98   12.90
   3   1  -1  248.58   12.50
   3   1  -1  276.37   14.20
   3   1  -1  239.28   12.40
   2  -1  -1  103.79    5.70
   2  -1  -1  105.59    5.80
  -2  -1   1  103.29    5.70
   2  -1  -1  112.19    6.40
  -2  -1   1  109.79    6.40
  -2  -1   1  111.79    5.90
  -2  -1   1  109.19    5.90
  -2   1   1  110.59    6.60
   2   1  -1  103.79    5.40
  -2   1   1  108.89    6.80
   2   1  -1  102.79    6.30
   0  -1   1 1013.30   41.10
   0  -1   1  992.10   40.90
   0   1  -1 1045.40   41.10
   0   1   1 1014.60   41.30
   0   1  -1 1034.40   41.40
   0   1  -1 1035.70   41.20
   0   1   1 1027.90   41.30
  -1  -1  -1 1663.33   66.59
   1  -1   1 1665.33   67.09
   1  -1   1 1678.53   66.69
  -1  -1  -1 1641.44   66.39
  -1  -1  -1 1659.33   66.49
  -1  -1  -1 1638.24   66.89
  -1   1  -1 1715.43   67.39
   1   1   1 1563.74   66.39
  -1   1  -1 1642.84   67.19
   1   1   1 1578.24   66.29
  -1   1  -1 1829.62   66.99
   2  -1   1   18.30    3.10
  -2  -1  -1   21.30    2.60
  -2  -1  -1   23.60    3.20
  -2  -1  -1   23.90    4.10
   2  -1   1   21.20    3.00
   2  -1   1   24.00    3.00
  -2  -1  -1   23.50    2.80
   2   1   1   22.30    2.40
  -2   1  -1   17.50    3.80
  -2   1  -1   17.60    3.80
   2   1   1   25.70    4.30
  -2   1  -1   19.80    3.30
  -3  -1  -1    0.60    2.00
   3  -1   1    1.90    2.70
  -3  -1  -1   -3.20    2.40
  -3  -1  -1   -1.90    2.00
   3  -1   1    1.30    2.20
   3  -1   1    1.80    2.20
   3  -1   1   -2.50    2.50
   3   1   1   -0.10    2.20
   3   1   1    0.60    3.60
  -3   1  -1    1.50    3.20
  -3   1  -1   -0.30    2.70
  -3   1  -1    7.40    3.80
  -4  -1  -1  300.17   16.70
   4  -1   1  270.47   14.70
  -4  -1  -1  267.27   13.40
   4  -1   1  284.17   13.30
   4  -1   1  273.37   13.80
   4  -1   1  270.57   13.70
   4  -1   1  290.47   14.80
  -4  -1  -1  278.37   13.10
   4  -1   1  292.27   16.50
   4  -1   1  303.77   17.00
  -4  -1  -1  283.27   13.80
   4  -1   1  282.47   13.90
  -4  -1  -1  276.57   15.00
  -4  -1  -1  275.37   15.80
  -4  -1  -1  265.17   14.40
  -4  -1  -1  272.87   13.90
  -4   1  -1  298.77   14.00
   4   1   1  263.57   13.80
  -4   1  -1  280.77   14.20
  -4   1  -1  281.77   14.10
   4   1   1  279.27   15.20
  -4   1  -1  270.97   16.50
  -4   1  -1  256.07   15.20
   4   1   1  271.17   13.30
  -4   1  -1  281.77   16.30
   5  -1   1  172.78   10.60
  -5  -1  -1  179.68   10.70
   5  -1   1  180.58   10.00
  -5  -1  -1  175.38    9.10
   5  -1   1  185.98   12.30
   5  -1   1  163.48    9.00
  -5  -1  -1  178.48   10.30
  -5  -1  -1  176.28   10.20
   5  -1   1  143.49   19.40
   5  -1   1  153.18   11.20
  -5  -1  -1  173.18   12.20
  -5   1  -1  162.18   10.40
   5   1   1  179.58   11.00
  -5   1  -1  162.88   17.00
  -5   1  -1  166.28   11.20
   5   1   1  172.38   10.70
  -5   1  -1  164.68   10.50
   5   1   1  172.08   10.00
   6  -1   1  289.47   15.90
  -6  -1  -1  289.57   14.60
  -6  -1  -1  239.38   32.20
   6  -1   1  292.57   13.70
  -6  -1  -1  289.27   16.00
   6  -1   1  303.37   14.90
   6  -1   1  310.87   16.00
  -6  -1  -1  307.57   16.00
  -6  -1  -1  286.07   15.20
  -6   1  -1  337.97   26.40
   6   1   1  308.47   14.90
   6   1   1  306.67   16.10
  -6   1  -1  297.37   27.60
  -6   1  -1  291.57   15.70
  -6   1  -1  306.27   14.60
   6   1   1  300.37   15.20
  -6   1  -1  297.47   15.00
  -7  -1  -1   76.39    6.70
   7  -1   1   73.49    5.50
   7  -1   1   73.99    6.50
  -7  -1  -1   73.89    5.50
  -7  -1  -1   81.39    6.80
   7  -1   1   70.29    8.70
   7   1   1   74.29    5.90
  -7   1  -1   80.89    5.90
   7   1   1   75.39    6.00
  -7   1  -1   82.89    7.10
  -7  -2   1   98.59    7.40
   7  -2  -1   94.09    6.30
   7  -2  -1   98.59    7.20
  -7  -2   1  101.49    8.00
   7  -2  -1   89.69    5.40
  -7  -2   1   97.99    6.40
   7   2  -1  101.89    6.50
  -7   2   1  108.19    7.00
  -7   2   1  104.49    6.30
  -7   2   1  102.39    7.00
   6  -2  -1   49.50    6.00
  -6  -2   1   45.20    5.70
  -6  -2   1   53.89    5.80
   6  -2  -1   48.50    6.90
  -6  -2   1   44.50    8.60
   6  -2  -1   64.49    7.80
   6  -2  -1   42.50   11.30
   6  -2  -1   45.60    4.90
  -6  -2   1   45.50    7.50
  -6  -2   1   51.49    4.60
   6  -2  -1   63.19    8.40
  -6   2   1   51.39    5.60
   6   2  -1   51.39    6.60
  -6   2   1   56.19    7.90
   6   2  -1   59.79    7.50
  -6   2   1   77.09   20.60
   6   2  -1   48.20    6.20
  -5  -2   1   23.80    5.50
   5  -2  -1   17.90    5.40
   5  -2  -1   26.70    5.50
  -5  -2   1   17.30    4.40
  -5  -2   1   17.80    8.10
  -5  -2   1   33.60    6.80
  -5  -2   1   15.80    4.00
   5  -2  -1   23.90    5.20
   5  -2  -1   12.90    4.80
   5  -2  -1   23.60    4.40
   5  -2  -1   54.09   15.10
  -5  -2   1   23.60    4.10
   5  -2  -1   20.30    3.90
  -5   2   1   20.50    7.40
  -5   2   1   19.00    5.80
  -5   2   1   16.40    3.50
   5   2  -1   26.60    4.30
  -5   2   1   14.30    5.10
   5   2  -1   21.70    4.90
  -4  -2   1    3.80    3.60
   4  -2  -1    0.10    3.20
   4  -2  -1   -2.30    2.80
   4  -2  -1    2.40    3.00
  -4  -2   1    0.80    5.30
  -4  -2   1   -0.60    4.30
   4  -2  -1   -2.30    3.10
  -4  -2   1    4.00    2.40
   4  -2  -1   -2.30    5.70
   4  -2  -1    2.80    3.00
  -4   2   1   -3.70    2.80
   4   2  -1   -1.20    3.10
  -4   2   1    0.60    4.40
  -4   2   1   -4.50    4.30
  -4   2   1   10.70    4.80
  -4   2   1   -0.90    4.40
  -4   2   1    0.00    4.60
   4   2  -1   10.80    5.20
  -4   2   1   -2.30    2.80
  -4   2   1    1.70    4.30
   3  -2  -1   63.69    5.90
  -3  -2   1   59.59    5.10
   3  -2  -1   49.99    4.90
  -3  -2   1   61.89    5.20
   3  -2  -1   58.09    6.30
   3  -2  -1   60.19    5.10
  -3  -2   1   55.59    4.80
  -3  -2   1   60.69    6.10
  -3   2   1   55.89    6.00
  -3   2   1   56.49    5.80
  -3   2   1   58.79    6.50
   2  -2  -1  142.79    7.90
  -2  -2   1  138.19    8.00
   2  -2  -1  147.49    7.20
  -2  -2   1  140.89    7.30
   2  -2  -1  144.89    8.20
  -2  -2   1  141.19    7.30
  -2  -2   1  139.59    7.20
  -2   2   1  140.89    8.30
  -2   2   1  143.49    8.20
  -2   2   1  142.59    7.90
   1  -2  -1  644.14   23.30
  -1  -2   1  615.34   24.00
  -1  -2   1  590.94   24.40
  -1  -2   1  566.74   23.60
  -1  -2   1  560.74   23.50
   1  -2  -1  548.05   23.30
   1  -2  -1  556.54   24.30
  -1   2   1  568.54   24.50
  -1   2   1  528.45   24.20
  -1   2   1  550.24   24.70
   0  -2   1 4417.76  167.78
   0  -2   1 4200.48  167.98
   0   2   1 4261.57  168.98
   0   2   1 4040.20  168.58
   0   2  -1 4359.86  168.98
   0   2   1 4123.29  168.68
   0   2  -1 4241.78  168.78
   0   2  -1 4056.49  168.48
   1  -2   1 5179.08  213.28
   1  -2   1 5376.46  214.08
   1  -2   1 5269.27  213.28
  -1  -2  -1 5308.57  215.18
  -1  -2  -1 5597.64  214.68
  -1   2  -1 5330.17  214.28
  -1   2  -1 5441.16  214.68
  -1   2  -1 5319.17  214.28
   2  -2   1   22.90    3.10
  -2  -2  -1   20.40    2.90
  -2  -2  -1   26.30    2.90
  -2  -2  -1   20.80    3.80
   2  -2   1   23.40    3.80
  -2   2  -1   29.80    4.20
  -2   2  -1   18.10    3.70
  -2   2  -1   19.80    3.80
   3  -2   1  185.18    9.60
  -3  -2  -1  188.08    9.80
   3  -2   1  191.58   10.00
   3  -2   1  184.68   11.10
  -3  -2  -1  193.58    9.70
   3  -2   1  200.68   10.00
  -3  -2  -1  196.68   10.10
  -3   2  -1  168.88   10.90
  -3   2  -1  181.18   11.00
   4  -2   1  192.58   10.60
  -4  -2  -1  187.48   11.30
  -4  -2  -1  181.18   12.50
   4  -2   1  203.78   12.00
   4  -2   1  211.58   11.20
   4  -2   1  182.18   11.10
  -4  -2  -1  185.48   10.10
  -4  -2  -1  196.58   12.00
   4  -2   1  155.98   17.80
  -4  -2  -1  199.58   10.90
  -4  -2  -1  182.78   12.80
   4  -2   1  181.98   10.60
  -4  -2  -1  176.98   10.60
   4   2   1  192.68   11.10
  -4   2  -1  195.58   10.50
  -4   2  -1  182.18   14.30
  -4   2  -1  189.98   13.10
  -4   2  -1  182.88   11.90
  -4   2  -1  176.08   13.30
  -4   2  -1  185.78   12.60
  -4   2  -1  194.88   13.00
   5  -2   1  120.49    9.50
  -5  -2  -1  104.19   12.50
  -5  -2  -1  115.79    8.40
   5  -2   1  114.99    8.30
   5  -2   1   99.19    9.10
   5  -2   1  121.79   16.90
  -5  -2  -1  115.09    8.90
   5  -2   1  116.29   11.70
  -5  -2  -1  124.49   13.00
  -5  -2  -1  118.39    7.50
   5  -2   1  114.19    7.50
  -5  -2  -1  127.19    8.50
   5  -2   1  115.69    8.70
   5   2   1  131.69    8.90
  -5   2  -1  119.49    8.30
   5   2   1  117.39    9.30
  -5   2  -1  120.69   11.90
   5   2   1  129.29    8.40
  -5   2  -1  103.89    9.60
  -5   2  -1  117.99   16.80
  -6  -2  -1   46.50    6.40
  -6  -2  -1   40.50    4.10
  -6  -2  -1   33.40    5.20
   6  -2   1   39.70    7.10
   6  -2   1   31.20    6.20
   6  -2   1   40.40    4.30
  -6  -2  -1   36.10    6.00
   6  -2   1   37.10    5.60
  -6  -2  -1   51.99    9.80
   6   2   1   41.60    5.50
   6   2   1   46.30    7.10
  -6   2  -1   37.90    5.30
   7  -2   1   43.20    4.30
  -7  -2  -1   49.99    6.60
  -7  -2  -1   36.80    5.30
   7  -2   1   38.60    4.10
   7  -2   1   38.20    5.20
  -7   2  -1   38.00    4.40
  -7   2  -1   45.90    4.80
  -7   2  -1   34.10    5.20
   7   2   1   44.90    4.60
   7  -3  -1    3.00    2.10
  -7  -3   1    4.50    2.10
   7  -3  -1   -1.70    3.00
  -7  -3   1    0.70    2.70
  -7   3   1    5.00    2.10
   7   3  -1    3.60    2.00
   7   3  -1    8.00    2.90
  -7   3   1    5.00    2.30
  -7   3   1    5.00    2.50
  -6  -3   1   -3.70    4.00
   6  -3  -1    2.20    3.60
  -6  -3   1    1.50    3.10
   6  -3  -1   -1.00    2.80
   6  -3  -1   -3.90    5.50
   6  -3  -1   21.40   10.70
   6   3  -1    0.40    3.80
  -6   3   1   -3.00    4.80
  -5  -3   1   41.10    6.30
   5  -3  -1   53.99    6.60
  -5  -3   1   54.89    5.10
  -5  -3   1   40.70    8.00
  -5  -3   1   59.39   11.20
   5  -3  -1   46.50    6.60
   5  -3  -1   48.60    5.50
  -5  -3   1   36.50    6.80
   5  -3  -1   44.50    7.30
  -5  -3   1   49.40    7.90
  -5  -3   1   55.99    6.60
   5  -3  -1   50.29    9.30
  -5   3   1   43.80    6.30
  -5   3   1   53.69    7.80
  -5   3   1   50.49   12.10
  -5   3   1   51.59    5.50
  -5   3   1   84.69   15.90
  -4  -3   1    1.70    3.80
   4  -3  -1   -0.60    3.80
  -4  -3   1    0.10    3.20
  -4  -3   1    2.10    3.20
  -4  -3   1    1.40    5.50
  -4  -3   1    3.10    2.80
   4  -3  -1   -0.90    3.10
   4  -3  -1    2.30    3.40
   4  -3  -1    4.70    3.90
   4  -3  -1    1.90    3.10
   4  -3  -1   15.30    8.20
  -4   3   1    3.40    5.80
  -4   3   1   -0.30    3.80
  -4   3   1    7.90    3.70
  -4   3   1    3.50    3.90
   4   3  -1    0.10    7.10
  -4   3   1    0.20    6.10
  -3  -3   1  130.89    9.20
   3  -3  -1  145.69    8.30
  -3  -3   1  131.19    7.90
  -3  -3   1  132.49    8.30
   3  -3  -1  140.19    7.90
   3  -3  -1  137.19   10.30
   3  -3  -1  128.99    8.70
  -3  -3   1  120.29   10.60
  -3  -3   1  127.29   10.00
  -3  -3   1  132.89    7.90
  -3   3   1  111.89   10.60
  -3   3   1  138.79    9.20
   3   3  -1  159.18   12.10
  -3   3   1  134.59   11.00
  -3   3   1  137.09    8.20
  -3   3   1  133.69    9.60
  -3   3   1  124.69   10.10
  -3   3   1  134.89    9.50
  -3   3   1  125.69    9.20
  -2  -3   1   29.80    3.50
  -2  -3   1   31.40    4.10
  -2  -3   1   29.40    5.00
   2  -3  -1   33.60    3.40
  -2  -3   1   35.90    4.70
   2  -3  -1   32.40    5.00
  -2  -3   1   29.80    3.40
   2  -3  -1   30.30    3.90
  -2   3   1   37.20    5.40
  -2   3   1   30.70    4.00
  -1  -3   1   52.59    3.90
  -1  -3   1   46.70    3.30
  -1  -3   1   45.60    3.40
  -1  -3   1   47.50    4.60
  -1   3   1   33.20    5.10
   0  -3  -1  145.09    7.20
   0  -3   1  143.79    6.50
   0  -3   1  141.09    7.60
   0  -3   1  147.19    7.10
   0   3  -1  144.79    8.40
   0   3   1  146.69    8.00
   0   3  -1  138.19    8.60
   0   3   1  134.19    8.70
   0   3  -1  150.28    8.00
   0   3   1  143.99    8.30
  -1  -3  -1 2794.42  113.59
  -1  -3  -1 2682.43  112.29
   1  -3   1 2846.62  112.49
   1  -3   1 2844.22  112.49
  -1  -3  -1 2746.23  112.69
   1  -3   1 2839.72  113.49
  -1  -3  -1 2725.53  112.19
  -1   3  -1 2871.91  113.69
  -1   3  -1 2870.41  114.29
  -1   3  -1 2867.71  114.29
  -2  -3  -1 1203.18   48.90
  -2  -3  -1 1213.08   48.20
   2  -3   1 1222.08   48.70
   2  -3   1 1221.28   50.09
  -2  -3  -1 1183.58   48.60
   2  -3   1 1220.28   48.80
  -2  -3  -1 1129.79   48.80
  -2  -3  -1 1226.38   49.99
   2  -3   1 1004.90   49.99
  -2   3  -1 1202.88   50.39
  -2   3  -1 1198.28   49.80
  -2   3  -1 1201.58   50.39
  -3  -3  -1   37.80    4.40
  -3  -3  -1   42.10    5.00
   3  -3   1   40.50    4.90
  -3  -3  -1   28.10    6.40
   3  -3   1   34.70    4.40
  -3  -3  -1   28.40    7.50
  -3  -3  -1   36.10    4.30
  -3  -3  -1   50.39    8.30
   3  -3   1   46.60    7.50
  -3   3  -1   31.10    7.10
  -3   3  -1   30.50    6.70
  -3   3  -1   26.00    4.40
  -3   3  -1   39.50    5.40
   3   3   1   21.10    5.50
  -3   3  -1   46.30    7.10
  -3   3  -1   27.70    5.90
  -3   3  -1   26.70    3.70
  -4  -3  -1   92.49    8.50
  -4  -3  -1   74.99   11.00
   4  -3   1   68.59   14.30
  -4  -3  -1   90.99    6.80
   4  -3   1   82.09    7.30
   4  -3   1   97.39    9.60
  -4  -3  -1   91.29    7.10
   4  -3   1   84.19    8.20
   4  -3   1  101.09    9.10
   4  -3   1   85.29    7.30
  -4   3  -1   81.89    9.20
  -4   3  -1   93.99    8.40
  -4   3  -1   81.49    8.90
   4   3   1  103.29   10.70
   4   3   1   81.39    9.60
  -4   3  -1   96.79   11.30
  -4   3  -1   90.09    6.90
  -4   3  -1   85.89   14.30
  -4   3  -1   89.59    9.90
   5  -3   1  157.88   10.50
   5  -3   1  185.78   11.70
  -5  -3  -1  179.78   12.00
   5  -3   1  164.28   13.10
  -5  -3  -1  154.88   14.70
  -5  -3  -1  175.68   10.50
   5  -3   1  177.18   11.70
  -5  -3  -1  176.58    9.60
  -5  -3  -1  174.98   10.40
  -5  -3  -1  156.68   10.90
   5  -3   1  188.78   11.00
   5  -3   1  190.98    9.90
  -5   3  -1  177.28   19.10
   5   3   1  171.18   10.20
  -5   3  -1  141.79   11.90
  -5   3  -1  188.28   18.60
  -5   3  -1  200.98   12.20
  -5   3  -1  175.08   10.10
  -5   3  -1  166.48   11.10
  -6  -3  -1    2.70    4.30
  -6  -3  -1    6.30    2.20
  -6  -3  -1    0.10    4.30
   6  -3   1    1.00    3.60
   6  -3   1    4.60    2.00
   6  -3   1    6.20    6.20
   6  -3   1    0.50    2.60
   6  -3   1   -4.30    3.50
   6  -3   1    1.70   19.30
  -6  -3  -1    1.20    2.90
  -6  -3  -1   20.50    9.40
  -6  -3  -1    2.50    2.40
   6   3   1    1.10    1.90
  -6   3  -1    1.40    2.80
  -6   3  -1    3.70    3.50
   6   3   1    6.80    5.90
  -6   3  -1   -0.30    2.90
   7  -3   1   64.39    4.60
  -7  -3  -1   62.19    5.90
   7  -3   1   61.09    4.20
  -7  -3  -1   49.00    4.30
  -7   3  -1   57.19    4.80
   7   3   1   54.39    4.30
  -7   3  -1   66.39    4.50
  -7   3  -1   49.60    6.30
   7   3   1   59.99    5.70
  -7  -4   1   57.49    5.50
   7  -4  -1   75.09    5.00
  -7  -4   1   61.29    5.60
   7  -4  -1   63.89    4.00
   7   4  -1   65.59    4.30
  -7   4   1   64.09    4.40
   7   4  -1   64.29    5.50
  -7   4   1   58.79    5.10
   6  -4  -1    9.70    3.60
  -6  -4   1    5.10    2.60
  -6  -4   1    5.40    3.90
   6  -4  -1    3.10    2.20
   6  -4  -1    7.00    3.10
  -6  -4   1   24.90    9.70
   6  -4  -1   10.50    4.50
  -6  -4   1    3.20    2.00
  -6  -4   1    9.30    2.80
   6  -4  -1    6.60    6.00
   6   4  -1    3.90    4.10
   6   4  -1    6.20    2.30
  -6   4   1    6.30    2.80
  -6   4   1   10.30    2.60
  -6   4   1    7.70    4.20
  -6   4   1    7.50    2.50
   5  -4  -1   73.99    7.80
  -5  -4   1   63.49    6.70
  -5  -4   1   61.29    5.60
  -5  -4   1   64.59    7.30
   5  -4  -1   50.29    8.30
   5  -4  -1   51.69    7.90
   5  -4  -1   68.29    6.20
   5  -4  -1   56.09    8.90
  -5  -4   1   66.29    8.50
  -5  -4   1   42.60   10.00
   5  -4  -1   57.89    7.00
  -5  -4   1   61.09    6.80
  -5   4   1   66.49    6.10
  -5   4   1   71.99    7.60
  -5   4   1   49.50   14.70
  -5   4   1   61.79    6.20
  -5   4   1   60.59    7.50
  -5   4   1   66.79    6.70
   4  -4  -1  208.78   12.50
   4  -4  -1  198.58   12.00
   4  -4  -1  193.98   11.40
  -4  -4   1  199.28   17.00
  -4  -4   1  209.78   12.00
   4  -4  -1  206.28   11.80
  -4  -4   1  216.58   11.30
  -4  -4   1  192.58   14.60
  -4  -4   1  182.58   11.30
  -4  -4   1  208.78   11.40
   4  -4  -1  190.08   12.20
   4  -4  -1  215.08   24.00
   4   4  -1  200.38   14.00
  -4   4   1  156.08   19.20
  -4   4   1  198.48   11.60
  -4   4   1  204.58   12.30
  -4   4   1  195.98   10.50
  -4   4   1  198.48   12.20
  -4   4   1  233.88   19.80
  -4   4   1  207.28   11.70
  -4   4   1  185.38   15.90
  -4   4   1  170.48   14.20
  -4   4   1  192.38   12.00
   3  -4  -1   -2.20    2.70
   3  -4  -1    0.50    3.80
  -3  -4   1   -1.30    5.10
  -3  -4   1   -0.60    3.90
  -3  -4   1    1.20    3.00
  -3  -4   1    2.10    2.60
  -3  -4   1   -1.40    2.50
  -3  -4   1    9.20    4.80
   3  -4  -1    0.90    2.90
  -3   4   1   -4.30    3.10
  -3   4   1    4.70    4.70
  -3   4   1    5.40    3.50
  -3   4   1    0.40    3.70
  -3   4   1   -4.20    5.30
  -3   4   1    3.30    3.20
  -3   4   1   -0.30    2.70
  -3   4   1   -0.90    3.20
  -3   4   1   -3.70    4.70
  -2  -4   1   12.20    4.10
  -2  -4   1   10.20    2.50
   2  -4  -1    7.90    2.90
  -2  -4   1   10.00    3.40
  -2  -4   1   15.40    3.70
   2  -4  -1   11.20    5.10
  -2  -4   1    9.90    2.60
   2  -4  -1    9.90    2.60
  -2   4   1   18.20    4.30
  -2   4   1    7.50    3.30
  -2   4   1   10.20    3.70
  -2   4   1    7.80    3.80
  -2   4   1   19.90    6.70
  -2   4   1    6.70    2.50
  -2   4   1   11.50    3.70
  -2   4   1    7.20    5.30
   2   4  -1    7.70    3.60
   2   4  -1   15.30    6.10
  -2   4   1    9.20    4.10
   2   4  -1    5.20    4.70
  -2   4   1    6.10    4.70
  -2   4   1    2.20    6.10
  -2   4   1    6.50    5.10
   2   4  -1   15.70    4.60
   2   4  -1   11.80    4.50
  -2   4   1   10.40    5.20
  -2   4   1    5.60    4.70
   1  -4  -1  333.17   15.10
  -1  -4   1  363.36   15.60
  -1  -4   1  392.56   16.90
  -1  -4   1  382.06   15.80
  -1  -4   1  375.56   17.60
   1  -4  -1  337.97   17.20
  -1   4   1  340.57   18.70
  -1   4   1  342.67   17.20
  -1   4   1  335.47   18.20
  -1   4   1  351.46   18.10
  -1   4   1  335.47   16.70
  -1   4   1  367.66   19.00
   1   4  -1  340.67   17.60
   1   4  -1  366.56   17.30
   0  -4  -1   -0.80    2.80
   0  -4   1    2.30    2.00
   0  -4   1    8.70    2.70
   0  -4   1    4.00    1.50
   0  -4  -1    3.00    2.10
   0  -4  -1    3.80    1.30
   0  -4   1    4.20    2.80
   0   4   1    1.70    2.10
   0   4  -1    3.00    2.00
   0   4   1    2.70    2.90
   0   4   1    1.60    3.30
   0   4  -1    4.20    3.10
   1  -4   1 3567.54  143.29
  -1  -4  -1 3500.35  142.09
  -1  -4  -1 3448.56  142.29
  -1  -4  -1 3597.24  142.99
   1  -4   1 3634.54  142.49
   1  -4   1 3712.83  143.79
  -1   4  -1 3507.85  144.89
  -1   4  -1 3657.53  144.29
   1   4   1 3315.37  143.29
  -1   4  -1 3516.15  143.89
   1   4   1 3517.95  143.39
  -1   4  -1 3502.35  143.19
  -1   4  -1 3572.04  143.59
  -1   4  -1 3639.24  143.79
  -1   4  -1 3602.34  144.89
   2  -4   1 1041.50   44.30
  -2  -4  -1 1104.99   44.20
  -2  -4  -1 1066.59   45.80
  -2  -4  -1 1020.20   44.20
   2  -4   1 1060.49   43.80
  -2  -4  -1 1069.39   43.80
   2  -4   1 1103.19   46.00
   2  -4   1 1077.29   44.00
  -2   4  -1 1083.49   45.00
   2   4   1 1074.99   45.30
  -2   4  -1 1042.50   44.60
  -2   4  -1 1051.69   44.30
  -2   4  -1 1104.19   45.60
  -2   4  -1 1083.09   46.40
  -2   4  -1 1048.70   44.70
   2   4   1 1040.30   44.80
   2   4   1 1011.10   44.70
  -2   4  -1 1083.29   44.90
  -2   4  -1 1082.49   46.60
  -2   4  -1 1077.79   44.50
   2   4   1 1052.59   44.70
  -2   4  -1 1026.00   45.40
  -2   4  -1 1038.60   43.60
  -2   4  -1  975.70   45.10
   2   4   1  994.00   44.50
  -3  -4  -1   45.80    5.20
  -3  -4  -1   44.90    8.90
   3  -4   1   36.50    6.10
   3  -4   1   63.19   11.20
   3  -4   1   43.40    5.30
   3  -4   1   47.10    5.70
   3  -4   1   33.60    6.80
  -3  -4  -1   47.20    5.80
  -3  -4  -1   59.89    8.90
  -3  -4  -1   30.30    5.50
  -3  -4  -1   37.70    7.50
  -3   4  -1   42.60    6.50
  -3   4  -1   40.60    6.60
   3   4   1   43.90    7.90
   3   4   1   38.00    5.40
  -3   4  -1   38.00    8.80
  -3   4  -1   32.50    6.70
  -3   4  -1   51.59    6.60
  -3   4  -1   39.40    5.30
   3   4   1   33.80    7.00
  -3   4  -1   41.70    6.40
  -3   4  -1   49.00   11.30
  -3   4  -1   31.00    5.20
  -4  -4  -1  331.87   17.00
   4  -4   1  323.67   19.10
   4  -4   1  345.57   16.80
  -4  -4  -1  343.37   16.80
  -4  -4  -1  331.67   24.30
   4  -4   1  340.57   17.00
  -4  -4  -1  340.07   16.60
  -4  -4  -1  347.57   18.20
   4  -4   1  358.26   17.90
   4  -4   1  344.07   17.50
   4  -4   1  270.07   26.40
   4  -4   1  341.77   16.60
  -4  -4  -1  357.66   16.40
   4   4   1  342.67   18.00
  -4   4  -1  347.87   17.40
  -4   4  -1  337.67   16.90
   4   4   1  350.76   18.90
  -4   4  -1  334.77   17.10
  -4   4  -1  336.07   16.90
  -4   4  -1  336.57   16.10
  -5  -4  -1   87.29    6.40
  -5  -4  -1  100.79   14.50
   5  -4   1   79.79    8.00
  -5  -4  -1   88.89    7.20
  -5  -4  -1   80.39    9.40
   5  -4   1   91.59    9.80
   5  -4   1   78.19    7.70
  -5  -4  -1   82.39    7.70
   5  -4   1   74.39    8.40
  -5  -4  -1   88.19    7.30
   5  -4   1   82.79    6.50
  -5   4  -1   81.59    6.60
  -5   4  -1   78.69    9.20
   5   4   1   85.69    8.70
  -5   4  -1   73.89    7.70
  -5   4  -1   80.39    8.10
  -5   4  -1   83.19    7.40
   5   4   1   90.59    8.40
   5   4   1   68.99    6.30
  -6  -4  -1    2.00    2.90
  -6  -4  -1    7.50    2.50
   6  -4   1    8.10    2.10
  -6  -4  -1   11.10    4.50
   6  -4   1   16.40    6.00
  -6  -4  -1    4.50    1.80
  -6  -4  -1    9.30    8.80
   6  -4   1   13.80    3.70
   6  -4   1    7.10    4.90
   6   4   1    6.00    2.40
   6   4   1    9.60    3.90
  -6   4  -1    8.10    3.00
  -6   4  -1    6.20    2.70
  -6   4  -1    9.30    2.60
  -7  -4  -1   84.69    5.70
   7  -4   1   82.29    4.30
   7  -4   1   88.09    5.20
  -7  -4  -1   83.79    5.10
   7   4   1   82.39    4.70
  -7   4  -1   82.79    4.90
   7   4   1   79.59    5.40
  -6  -5   1   23.30    4.40
   6  -5  -1   31.40    6.80
  -6  -5   1   19.80    4.60
   6  -5  -1   19.60    3.90
  -6  -5   1   17.30    2.80
   6  -5  -1   17.70    6.30
  -6  -5   1   17.30    3.80
   6  -5  -1   23.50    3.10
  -6   5   1   15.10    2.70
  -6   5   1   16.70    3.00
  -6   5   1   16.00    4.10
   6   5  -1   14.10    3.60
   6   5  -1   21.60    3.50
  -5  -5   1   96.29    7.50
  -5  -5   1  104.19    7.50
   5  -5  -1  113.29    7.40
   5  -5  -1  101.99    8.70
  -5  -5   1  117.29    8.30
   5  -5  -1  113.39   13.10
   5  -5  -1  107.29    9.00
  -5  -5   1  116.39   15.70
   5  -5  -1  117.89    9.60
  -5  -5   1  109.59   10.20
  -5  -5   1  102.99    8.30
   5   5  -1  106.99    9.00
  -5   5   1   94.09   11.60
  -5   5   1  101.09    9.30
  -5   5   1  115.19    8.30
   5   5  -1  108.59    7.00
  -5   5   1  108.89   11.20
   5   5  -1  109.69   11.40
  -4  -5   1    9.90    3.30
   4  -5  -1   16.80    5.10
   4  -5  -1   10.00    4.40
  -4  -5   1    7.90    3.90
  -4  -5   1   10.80    4.20
  -4  -5   1   21.80    6.20
   4  -5  -1    9.50    4.80
  -4   5   1    8.20    3.40
  -4   5   1    5.50    3.20
  -4   5   1    8.60    3.60
   4   5  -1   12.80    4.70
  -4   5   1   14.40    4.20
  -4   5   1    6.50   13.30
  -4   5   1   11.80    5.30
  -4   5   1    2.90   16.40
  -4   5   1   13.20    4.50
  -4   5   1   13.00    7.90
  -3  -5   1    9.70    7.00
   3  -5  -1    5.90   12.00
  -3  -5   1    6.40    4.00
  -3  -5   1   18.60    5.30
  -3  -5   1   11.80    4.20
  -3  -5   1   -3.50    7.90
  -3  -5   1   12.80    4.00
   3  -5  -1    8.20    3.60
  -3  -5   1   14.80    3.80
   3  -5  -1   17.80    5.50
  -3   5   1   10.80    4.10
  -3   5   1   -2.50    8.00
  -3   5   1   22.00    8.60
   3   5  -1   15.30    5.60
  -3   5   1   14.40    4.70
   3   5  -1   13.90    5.50
  -3   5   1    6.80    3.70
  -3   5   1    6.80    4.90
  -3   5   1   14.40    3.90
  -3   5   1    4.80    3.20
  -3   5   1    8.90    4.30
   3   5  -1   11.50    4.30
  -3   5   1   11.70    4.10
   2  -5  -1   10.10    3.40
   2  -5  -1    5.40    2.90
  -2  -5   1    5.60    3.70
  -2  -5   1   13.10    5.80
   2  -5  -1    1.60    9.70
  -2  -5   1    7.00    3.00
  -2  -5   1    9.70    3.20
  -2   5   1    4.30    4.80
  -2   5   1    0.80    4.50
  -2   5   1   10.30    4.30
  -2   5   1    8.80    5.20
   2   5  -1   16.70    6.40
  -2   5   1    6.80    4.50
  -2   5   1    5.40    6.10
  -2   5   1    3.50    6.60
  -2   5   1    9.50    5.60
  -2   5   1    8.10    6.80
  -2   5   1    0.80    5.30
  -2   5   1    6.20    6.20
   2   5  -1   14.40    4.20
   2   5  -1    7.00    4.20
  -1  -5   1   12.40    5.20
   1  -5  -1   -6.50    6.70
  -1  -5   1    5.70    2.80
   1  -5  -1    8.50    4.10
  -1  -5   1   10.00    2.70
  -1  -5   1    6.60    4.50
   1  -5  -1   12.40    3.70
   1  -5  -1   11.80    2.50
  -1   5   1    7.50    3.90
  -1   5   1    8.90    4.50
   1   5  -1    8.70    3.20
  -1   5   1    2.30    4.30
  -1   5   1    4.50    3.00
  -1   5   1    5.60    3.40
   1   5  -1   12.70    6.40
  -1   5   1    7.30    6.70
  -1   5   1   -0.50    5.50
  -1   5   1    6.60    4.80
   1   5  -1   12.70    4.30
  -1   5   1   12.00    4.30
   1   5  -1   10.10    4.90
   1   5  -1    6.80    4.00
  -1   5   1   11.10    5.50
  -1   5   1   10.40    3.40
  -1   5   1    2.20    6.70
  -1   5   1    0.60    6.80
  -1   5   1   12.50    3.90
   0  -5   1   15.40    3.80
   0  -5  -1    2.90    4.00
   0  -5  -1    2.10    3.70
   0  -5   1    6.90    2.50
   0  -5  -1    4.80    2.20
   0   5  -1   16.70    8.00
   0   5   1   10.90    5.50
   0   5  -1    6.30    3.10
   0   5  -1    6.30    4.00
   0   5   1   17.20    6.90
   0   5  -1    7.20    3.50
   0   5   1    7.50    4.30
   0   5  -1    9.10    3.70
   0   5   1    7.70    3.80
   0   5  -1   10.90    7.60
   0   5   1    7.70    4.60
   0   5   1   11.70    3.40
   0   5   1   16.40    6.70
   0   5  -1   11.80    5.20
   0   5   1   10.80    4.50
   0   5   1    1.10    5.60
   0   5  -1   -4.50    8.40
   1  -5   1  305.47   16.30
  -1  -5  -1  267.17   13.60
   1  -5   1  297.77   13.80
  -1  -5  -1  276.47   16.30
   1  -5   1  293.37   17.30
   1  -5   1  312.97   14.90
  -1   5  -1  291.97   15.60
   1   5   1  291.77   15.90
  -1   5  -1  303.07   16.30
  -1   5  -1  311.47   15.10
   1   5   1  265.97   17.50
   1   5   1  280.07   14.70
  -1   5  -1  282.77   17.40
   1   5   1  269.97   16.10
  -1   5  -1  296.97   14.80
   1   5   1  302.67   16.30
  -1   5  -1  301.57   15.10
   1   5   1  293.17   15.10
   1   5   1  314.97   20.40
  -1   5  -1  307.17   17.30
  -1   5  -1  313.87   16.50
   1   5   1  291.37   15.10
   1   5   1  268.27   16.50
  -1   5  -1  307.77   15.60
  -1   5  -1  306.47   15.60
  -1   5  -1  288.17   14.70
  -1   5  -1  309.87   16.30
  -1   5  -1  310.37   17.80
  -2  -5  -1 1113.19   50.79
  -2  -5  -1 1152.18   48.00
   2  -5   1 1143.09   48.70
  -2  -5  -1 1168.88   48.40
   2  -5   1 1180.28   48.00
   2  -5   1 1228.98   54.99
   2  -5   1 1195.68   48.20
  -2   5  -1 1126.29   51.59
  -2   5  -1 1175.78   48.50
   2   5   1 1063.29   48.50
  -2   5  -1 1139.09   49.00
  -2   5  -1 1121.09   50.19
  -2   5  -1 1141.09   49.00
  -2   5  -1 1166.68   48.90
  -2   5  -1 1154.28   51.59
  -2   5  -1 1200.58   50.79
   2   5   1 1117.09   48.90
  -2   5  -1 1112.69   49.10
  -3  -5  -1   47.90    6.10
  -3  -5  -1   32.40   11.10
  -3  -5  -1   50.09    6.70
   3  -5   1   35.40    5.80
  -3  -5  -1   48.90    6.50
   3  -5   1   55.59    6.80
   3  -5   1   49.99   14.70
  -3  -5  -1   41.00    6.00
   3  -5   1   46.70    7.50
  -3  -5  -1   39.50    6.50
  -3   5  -1   33.90   15.20
  -3   5  -1   43.80    9.50
  -3   5  -1   50.19   11.90
  -3   5  -1   42.50    6.90
  -3   5  -1   41.10    7.20
  -3   5  -1   48.40    6.50
   3   5   1   50.89    8.20
   3   5   1   40.10    6.00
   3   5   1   34.10    7.90
  -3   5  -1   35.80    5.90
  -3   5  -1   39.30    7.70
  -3   5  -1   39.10    6.70
   3   5   1   48.40    5.90
   4  -5   1  111.89    9.60
   4  -5   1  138.39    9.70
  -4  -5  -1  155.88    9.60
  -4  -5  -1  143.89   10.10
  -4  -5  -1  150.58   11.70
   4  -5   1  141.59   11.30
   4  -5   1  138.59   12.10
  -4  -5  -1  151.88    8.90
   4  -5   1  135.89   11.50
  -4  -5  -1  144.89    9.80
   4   5   1  152.58   10.70
   4   5   1  136.39    8.40
   4   5   1  130.99   10.30
  -4   5  -1  148.79    9.50
  -4   5  -1  130.99    9.90
  -4   5  -1  144.19    9.50
  -4   5  -1  145.99   20.90
  -5  -5  -1    0.00    2.80
  -5  -5  -1    3.30    4.20
  -5  -5  -1    2.60    2.80
   5  -5   1    6.80    3.80
   5  -5   1  -10.80    7.90
   5  -5   1    1.60    3.60
   5  -5   1    2.50    4.50
  -5  -5  -1   -0.40    5.00
   5  -5   1    4.20    2.40
  -5  -5  -1   -0.80    2.10
   5   5   1   -0.60    3.80
  -5   5  -1    0.40    3.20
  -5   5  -1   -2.80    3.60
   5   5   1    3.20    6.80
  -5   5  -1    2.20    2.70
  -5   5  -1   -3.50    2.70
   5   5   1    0.20    2.20
  -5   5  -1   -3.30    2.80
  -6  -5  -1   12.10    2.80
  -6  -5  -1   17.70    3.50
   6  -5   1   20.20    3.80
   6  -5   1   15.20    2.80
  -6  -5  -1   16.50    2.50
  -6  -5  -1   13.80    4.60
   6  -5   1   11.90    3.30
  -6  -5  -1   22.30    4.30
  -6   5  -1   14.20    2.70
   6   5   1   19.10    3.60
  -6  -6   1   12.10    3.20
   6  -6  -1   14.90    2.60
  -6   6   1   16.10    3.00
  -6   6   1   11.20    2.50
   6   6  -1    9.80    5.70
  -5  -6   1   29.10    3.60
   5  -6  -1   31.00    4.60
  -5  -6   1   26.00    5.40
  -5  -6   1   31.50    6.60
  -5  -6   1   27.00    5.10
  -5   6   1   30.20    5.00
  -5   6   1   23.40    5.30
   5   6  -1   38.60    8.60
  -5   6   1   29.20    4.90
  -4  -6   1  170.78   14.20
   4  -6  -1  158.88   10.90
  -4  -6   1  144.59   10.60
  -4  -6   1  157.68   10.10
  -4  -6   1  161.38    9.40
  -4  -6   1  126.49   10.90
   4  -6  -1  166.28   10.70
   4  -6  -1  156.48   10.80
   4  -6  -1  159.48   13.50
  -4   6   1  173.88   13.40
  -4   6   1  149.29    9.90
  -4   6   1  167.68   10.60
   4   6  -1  162.48   10.90
  -4   6   1  166.48   12.20
   3  -6  -1   82.19   13.00
   3  -6  -1   93.49    8.30
  -3  -6   1   85.69    8.00
  -3  -6   1   79.49    7.80
  -3  -6   1   88.99    8.50
  -3  -6   1   87.09    9.40
   3  -6  -1   83.59    9.30
   3  -6  -1   65.49   10.40
  -3   6   1   97.59    8.50
  -3   6   1   88.89    8.30
  -3   6   1   60.89   16.20
  -3   6   1   86.69    8.50
  -3   6   1   88.79    7.90
  -3   6   1   88.59    7.40
  -3   6   1   90.29    9.50
  -3   6   1  146.09   29.10
   3   6  -1   83.79    8.70
   3   6  -1   95.99    9.30
   3   6  -1   81.29    9.60
   2  -6  -1   42.60    7.50
  -2  -6   1   30.10    6.70
   2  -6  -1   53.29    9.40
   2  -6  -1   47.40    7.00
  -2  -6   1   57.79   11.30
  -2  -6   1   40.60    7.90
  -2  -6   1   41.20    6.50
   2   6  -1   42.60    7.30
  -2   6   1   34.80    7.70
  -2   6   1   37.30    6.60
   2   6  -1   53.19    6.40
  -2   6   1   40.20    7.00
   2   6  -1   30.90    6.90
  -2   6   1   50.49   11.10
  -2   6   1   55.79    7.40
  -2   6   1   25.30   10.00
  -2   6   1   39.10    8.00
  -2   6   1   49.00    8.10
  -2   6   1   29.40    6.30
  -2   6   1   44.70    5.60
   2   6  -1   58.29   10.00
  -2   6   1   36.30    6.00
  -1  -6   1   44.80    6.20
   1  -6  -1   59.39    7.00
  -1  -6   1   54.39   11.40
   1  -6  -1   64.69   11.90
  -1  -6   1   43.50    6.40
   1  -6  -1   36.70    6.10
   1   6  -1   52.69    6.60
  -1   6   1   45.00    6.80
  -1   6   1   52.09    9.80
  -1   6   1   52.99    7.50
  -1   6   1   50.69    6.20
  -1   6   1   56.49    7.00
  -1   6   1   52.49   11.50
  -1   6   1   51.99    7.80
  -1   6   1   44.40    8.70
   1   6  -1   54.39    7.00
   1   6  -1   62.99    7.60
  -1   6   1   42.40    6.80
   1   6  -1   40.00    7.30
  -1   6   1   77.19   11.90
  -1   6   1   49.10    9.60
   0  -6   1  100.79    7.60
   0  -6  -1   96.39    7.80
   0  -6   1  111.99   13.60
   0  -6   1  102.89    7.70
   0  -6   1  109.39   13.40
   0   6  -1  101.99    8.90
   0   6  -1  106.09    8.50
   0   6  -1  102.29    7.90
   0   6   1  104.69    9.10
   0   6   1   97.99    8.20
   0   6   1  100.19    9.30
   0   6   1   93.09    9.80
   0   6   1  119.89   11.50
   0   6   1  113.59    8.90
   0   6   1   94.89   12.70
   0   6   1  121.89   11.40
   0   6   1   83.99   10.20
   0   6  -1  114.59    9.40
   0   6   1   96.39    7.70
   0   6  -1  102.29    8.20
   0   6   1   99.49    9.00
   0   6  -1   97.39    9.70
   0   6  -1  112.39    8.60
  -1  -6  -1   52.29    7.20
   1  -6   1   63.89   11.70
  -1  -6  -1   76.99    6.80
   1  -6   1   72.69    7.00
  -1  -6  -1   62.69   10.70
   1   6   1   69.89    6.80
  -1   6  -1   72.89    8.60
   1   6   1   69.89   10.20
  -1   6  -1   65.29    8.10
  -1   6  -1   69.69    7.50
  -1   6  -1   81.09   14.40
   1   6   1   66.79    7.60
  -1   6  -1   72.59   11.50
   1   6   1   81.29    7.80
  -1   6  -1   72.89    6.90
   1   6   1   66.49    8.60
  -1   6  -1   65.99    7.90
   1   6   1   67.79    9.60
  -1   6  -1   69.49    8.50
  -2  -6  -1  265.77   15.30
  -2  -6  -1  259.07   14.20
   2  -6   1  272.77   15.80
   2  -6   1  285.37   14.50
   2  -6   1  283.97   14.40
  -2  -6  -1  266.27   14.80
   2  -6   1  248.88   19.80
  -2   6  -1  256.57   14.90
  -2   6  -1  291.87   15.40
   2   6   1  263.97   15.50
  -2   6  -1  286.67   16.10
  -2   6  -1  276.67   14.60
  -2   6  -1  274.67   14.40
   2   6   1  269.97   15.10
  -2   6  -1  264.27   20.40
  -2   6  -1  277.37   21.30
   2   6   1  289.27   15.40
  -2   6  -1  293.67   14.90
   2   6   1  255.37   14.20
  -2   6  -1  301.57   14.90
  -3  -6  -1  379.46   18.10
   3  -6   1  325.87   18.50
  -3  -6  -1  366.06   18.10
   3  -6   1  380.96   19.10
  -3  -6  -1  382.16   19.40
   3  -6   1  326.27   27.70
   3  -6   1  369.76   17.80
  -3  -6  -1  326.17   18.00
   3   6   1  363.26   19.20
  -3   6  -1  372.76   18.60
   3   6   1  349.47   18.10
  -3   6  -1  352.96   33.30
  -3   6  -1  363.26   19.30
  -3   6  -1  362.76   17.80
  -3   6  -1  387.96   17.90
   3   6   1  364.66   18.40
  -3   6  -1  382.46   18.30
  -4  -6  -1  155.88    9.60
  -4  -6  -1  157.98   11.60
   4  -6   1  147.29   13.90
   4  -6   1  170.18    9.80
   4  -6   1  137.89   10.40
  -4  -6  -1  159.78   10.00
   4  -6   1  163.58   10.50
  -4  -6  -1  171.28   10.70
  -4  -6  -1  153.28   11.20
  -4   6  -1  162.78   12.40
   4   6   1  162.18   11.60
  -4   6  -1  193.98   13.80
   4   6   1  173.68   11.00
  -4   6  -1  197.88   13.00
  -4   6  -1  150.48   10.70
  -5  -6  -1   35.90    6.80
  -5  -6  -1   43.40    6.00
  -5  -6  -1   33.10    5.80
  -5  -6  -1   40.10    3.90
   5  -6   1   42.90    8.40
   5  -6   1   39.90    6.00
  -5   6  -1   52.49    6.40
  -5   6  -1   38.50    4.70
   5   6   1   42.30    5.90
   5   6   1   32.70    5.00
  -5   6  -1   41.80    5.90
  -5   6  -1   38.30    4.90
  -5  -7   1    0.60    4.30
   5  -7  -1    4.20    2.70
  -5   7   1   -1.90    3.10
  -5   7   1   -0.50    2.60
  -4  -7   1   40.90    6.00
  -4  -7   1   28.70    5.60
  -4  -7   1   34.30    5.50
   4  -7  -1   23.40    6.90
   4  -7  -1   43.30    7.60
   4  -7  -1   20.20    5.50
  -4   7   1   25.90    4.60
   4   7  -1   32.00    5.70
   4   7  -1   30.20    5.30
  -4   7   1   25.70    4.40
  -4   7   1   31.30    4.80
  -3  -7   1   10.40    4.30
  -3  -7   1   16.50   10.40
  -3  -7   1   13.40    4.90
   3  -7  -1   23.00    5.60
   3  -7  -1   -1.10    7.80
   3  -7  -1   18.50    6.90
  -3  -7   1   19.60    4.10
   3   7  -1    5.30    5.40
   3   7  -1    7.50    3.50
  -3   7   1   13.30    3.30
  -3   7   1   11.80    3.20
   3   7  -1   19.70    5.40
  -3   7   1   19.20    4.30
  -3   7   1   15.30    4.40
  -2  -7   1   11.80    5.70
   2  -7  -1   19.70    6.90
  -2  -7   1    7.30    4.60
  -2  -7   1    3.70    4.60
   2   7  -1   11.30    4.10
   2   7  -1   10.00    4.30
  -2   7   1   11.80    4.20
  -2   7   1   11.90    4.20
  -2   7   1    9.70    4.10
  -2   7   1    3.40    3.70
  -2   7   1   14.00    3.90
   2   7  -1   11.50    3.70
  -2   7   1    4.90    3.50
  -1  -7   1   58.69   10.40
  -1  -7   1   52.59    7.30
  -1  -7   1   17.10   18.30
  -1   7   1   61.19    7.30
   1   7  -1   57.79    7.30
   1   7  -1   51.79    7.30
  -1   7   1   72.59    7.70
  -1   7   1   52.29    6.50
   1   7  -1   62.29    6.60
   1   7  -1   63.09    7.80
  -1   7   1   54.49    6.90
  -1   7   1   46.80    7.90
  -1   7   1   35.40   11.10
   0  -7  -1   13.50    5.40
   0  -7   1   -6.40    7.70
   0  -7   1    0.20    4.40
   0  -7  -1   11.50    6.40
   0   7  -1    6.80    3.30
   0   7   1   -5.00    5.80
   0   7   1    7.50    4.50
   0   7  -1    8.70    3.80
   0   7   1   -1.30    3.60
   0   7  -1    7.90    4.10
   0   7  -1    6.60    3.80
   0   7  -1   -0.80    4.10
   0   7   1    5.90    3.60
   0   7   1    4.50    4.00
   0   7   1    6.40    3.70
  -1  -7  -1   -4.70    4.90
   1  -7   1    1.50    4.70
  -1   7  -1    1.10    3.10
  -1   7  -1    1.50    4.10
   1   7   1   -3.50    4.00
   1   7   1  -11.00    8.20
   1   7   1    1.20    3.50
   1   7   1    3.00    3.40
  -1   7  -1    6.70    3.40
  -1   7  -1   -1.10    3.90
  -1   7  -1    6.30    3.70
  -1   7  -1   11.00    4.90
   1   7   1   -0.60    3.70
   2  -7   1  196.28   13.00
  -2  -7  -1  192.78   13.00
  -2  -7  -1  158.58   11.80
   2  -7   1  178.38   13.70
   2  -7   1  181.88   11.60
  -2  -7  -1  150.98   13.20
   2   7   1  175.28   10.70
  -2   7  -1  195.48   11.00
  -2   7  -1  183.38   11.00
  -2   7  -1  203.58   11.40
  -2   7  -1  183.68   11.50
   2   7   1  190.78   13.20
  -2   7  -1  195.98   11.10
   2   7   1  190.58   11.50
   3  -7   1   15.00    5.00
  -3  -7  -1   26.30    7.60
   3  -7   1   18.90    5.60
  -3  -7  -1   12.90    4.60
   3   7   1   22.40    4.00
   3   7   1   18.40    4.60
   3   7   1   26.20    5.20
  -3   7  -1   17.00    3.30
  -3   7  -1   14.70    3.50
   4  -7   1   -3.50    4.20
  -4  -7  -1    8.20    5.60
   4  -7   1   10.70    3.10
   4  -7   1   17.00    6.40
  -4  -7  -1    5.80    2.60
  -4   7  -1    5.60    3.20
   4   7   1    4.30    3.00
  -4   7  -1    4.30    2.50
   4   7   1    1.30    3.40
  -4   7  -1    6.50    2.70
  -4   7  -1    8.70    3.00
   5  -7   1    3.80    2.20
  -5   7  -1   -1.40    3.80
   5   7   1    0.40    4.10
  -5   7  -1    0.80    2.30
  -5   7  -1    2.30    2.20
  -4  -8   1    0.00    2.20
   4   8  -1    1.30    3.10
  -4   8   1   -0.40    2.10
  -4   8   1   -1.10    2.00
  -4   8   1   -0.50    3.20
  -3  -8   1   72.59    6.80
  -3  -8   1   69.59    8.10
  -3   8   1   70.79    5.40
  -3   8   1   68.79    5.70
   3   8  -1   71.89    6.00
  -3   8   1   67.59    5.60
  -3   8   1   64.19    6.30
  -2  -8   1   14.40    7.10
  -2   8   1    4.40    3.50
   2   8  -1    3.90    2.50
  -2   8   1    1.40    2.90
  -2   8   1    3.90    3.40
   2   8  -1    4.00    3.30
  -2   8   1    2.90    2.50
  -2   8   1    2.40    3.00
   1   8  -1   33.40    5.90
  -1   8   1   25.10    5.40
   1   8  -1   20.50    3.80
  -1   8   1   19.80    3.80
  -1   8   1   20.90    4.10
   1   8  -1   34.70    6.70
   0  -8   1   -6.40    9.50
   0   8  -1   -5.00    3.10
   0   8   1    3.60    3.50
   0   8   1    0.70    3.00
   0   8  -1   -1.30    2.50
   0   8   1   -2.80    3.50
   0   8   1   -2.80    2.50
   0   8  -1    4.50    3.40
   0   8   1    2.80    2.80
   0   8  -1    3.50    3.30
   1  -8   1    4.70    7.70
   1   8   1    4.60    3.10
  -1   8  -1    1.50    2.90
  -1   8  -1    2.80    3.40
   1   8   1    3.00    3.60
   1   8   1    7.70    6.00
  -1   8  -1   -1.80    2.70
   1   8   1    1.40    2.80
  -1   8  -1   -1.70    4.40
  -1   8  -1    1.00    3.20
  -2  -8  -1   33.40   12.70
   2  -8   1   38.40    8.60
  -2   8  -1   22.30    4.70
   2   8   1   23.10    5.00
  -2   8  -1   36.60    4.90
   2   8   1   29.40    5.60
  -2   8  -1   28.70    5.20
  -2   8  -1   28.10    5.00
   3  -8   1   58.99    9.50
  -3   8  -1   58.09    5.00
   3   8   1   54.99    5.20
  -3   8  -1   51.49    5.00
   3   8   1   64.99    8.50
  -3   8  -1   58.69    5.60
   1   9  -1   -1.80    2.60
  -1   9   1   -1.30    2.60
  -1   9   1    1.50    2.50
   1   9  -1   -3.80    2.30
   0   9  -1   14.20    3.60
   0   9  -1   15.10    3.00
   0   9  -1    9.40    3.00
   0   9   1   11.90    2.90
   1   9   1   -3.50    2.40
   7   0  -2    3.80    2.60
   7   0  -2   -1.00    2.80
   7   0  -2   -4.80    3.00
  -7   0   2    4.20    3.20
  -7   0   2   -1.70    3.90
  -6   0   2   88.79    7.10
   6   0  -2   74.39    6.70
  -6   0   2   90.19    8.80
   6   0  -2   81.39    8.50
   6   0  -2   80.79    8.60
  -6   0   2   91.69   15.60
   6   0  -2   78.19    5.80
  -6   0   2   85.39    7.10
  -6   0   2   77.89    7.70
   5   0  -2   -2.30    2.40
   5   0  -2   -0.40    3.80
  -5   0   2    5.60    9.40
  -5   0   2    3.90    2.50
  -5   0   2   -1.20    3.50
  -5   0   2   -0.70    7.30
  -5   0   2   -5.20    4.50
   5   0  -2    2.20   10.90
   5   0  -2    1.10    2.30
   5   0  -2    1.30    5.00
  -5   0   2    5.30    3.30
  -5   0   2    1.20    3.20
   4   0  -2    0.50    2.80
  -4   0   2    2.30    2.70
   4   0  -2   -1.80    3.40
   4   0  -2    0.20    2.60
   4   0  -2   -0.10    2.70
  -4   0   2   -0.60    5.20
  -4   0   2   -1.20    3.90
  -4   0   2    2.80    3.70
  -4   0   2    7.60    3.40
   4   0  -2   -3.80    4.30
  -4   0   2    6.20    3.10
   3   0  -2   -0.50    2.00
   3   0  -2   -1.50    2.40
  -3   0   2    1.00    2.70
  -3   0   2   -2.80    2.50
   3   0  -2   -1.80    2.10
   3   0  -2   -2.00    2.60
  -3   0   2    0.30    2.40
  -2   0   2  624.54   25.90
  -2   0   2  556.64   24.90
   2   0  -2  592.04   25.30
   2   0  -2  628.14   25.40
  -2   0   2  608.34   25.20
   2   0  -2  596.74   25.40
  -1   0   2   -0.30    0.90
  -1   0   2    1.40    1.20
  -1   0   2    0.30    0.90
   1   0  -2   -0.40    1.00
   0   0  -2 1290.77   52.29
   0   0  -2 1305.17   52.49
   0   0  -2 1373.66   52.19
   0   0  -2 1355.66   52.39
   0   0   2 1211.48   52.39
  -1   0  -2   -0.70    1.20
  -1   0  -2   -0.60    1.10
   1   0   2    0.60    0.90
   2   0   2 1248.98   53.59
   2   0   2 1421.56   54.09
  -2   0  -2 1298.47   53.69
  -2   0  -2 1312.17   53.29
   2   0   2 1255.07   53.09
   3   0   2   -4.50    2.70
  -3   0  -2   -1.30    2.50
   3   0   2   -4.00    2.40
   3   0   2   -0.10    2.60
  -3   0  -2    3.00    2.30
  -3   0  -2   -2.10    2.00
   3   0   2    0.70    2.90
  -4   0  -2   59.09    5.20
  -4   0  -2   62.99    6.50
  -4   0  -2   49.70    7.20
  -4   0  -2   59.39    6.20
  -4   0  -2   49.30    5.90
   4   0   2   52.49    5.20
   4   0   2   50.89    7.20
   4   0   2   42.60    5.80
  -4   0  -2   54.99    9.00
   4   0   2   42.60    6.10
   4   0   2   67.19    7.20
   4   0   2   67.29    8.50
  -4   0  -2   48.90    6.00
  -5   0  -2    5.20    2.90
  -5   0  -2    1.50    4.00
  -5   0  -2    2.50    7.30
   5   0   2    3.10    3.80
  -5   0  -2   -2.60    2.80
  -5   0  -2    2.70    2.50
   5   0   2   -1.30    2.90
   5   0   2    1.00    2.40
  -5   0  -2   -0.10    3.70
   5   0   2   -4.40    3.40
  -5   0  -2    1.30    9.40
   6   0   2  506.45   24.10
  -6   0  -2  432.96   35.30
   6   0   2  520.55   23.40
  -6   0  -2  511.35   22.70
  -6   0  -2  520.95   23.40
   6   0   2  515.35   22.80
  -6   0  -2  507.35   24.00
  -7   0  -2    0.00    2.70
  -7   0  -2    0.70    2.50
  -7   0  -2   -3.20    2.60
   7   0   2    3.20    2.30
   7   0   2    0.80    2.90
   7  -1  -2   16.30    5.50
  -7  -1   2   18.30    3.50
  -7  -1   2   15.80    3.90
   7  -1  -2   16.20    3.80
   7  -1  -2   18.70    2.50
   7  -1  -2   21.80    4.20
  -7  -1   2   20.60    4.30
   7   1  -2   14.10    2.90
   7   1  -2   21.70    4.50
  -7   1   2   18.70    3.90
   7   1  -2   13.80    3.50
   6  -1  -2   -1.10    7.10
  -6  -1   2    0.60    4.30
   6  -1  -2   -1.30    3.70
   6  -1  -2   -1.50    2.20
  -6  -1   2   -1.10    3.70
   6  -1  -2    0.80    4.10
  -6  -1   2   -4.40    2.80
  -6  -1   2   -0.10    2.70
  -6  -1   2    2.20    2.40
   6  -1  -2    7.80    5.10
  -6  -1   2   -5.00   15.70
   6  -1  -2    3.30    2.70
   6   1  -2   -0.70    2.80
  -6   1   2  -10.40   12.70
   6   1  -2    6.90    3.60
  -6   1   2   -3.80   10.50
  -6   1   2   -4.60    3.90
   6   1  -2   -3.20    3.80
  -6   1   2   -0.20    2.70
  -5  -1   2   22.50    4.60
  -5  -1   2   30.10    5.60
   5  -1  -2   46.90    7.70
  -5  -1   2   33.20    5.60
   5  -1  -2   29.50    4.30
  -5  -1   2   26.40    8.60
   5  -1  -2   29.40    5.60
  -5  -1   2   47.80    7.40
   5  -1  -2   32.80    4.50
   5  -1  -2   34.20    6.50
   5   1  -2   38.30    5.30
   5   1  -2   28.30    4.80
  -5   1   2   32.90    5.50
   5   1  -2   29.50    6.90
  -5   1   2   22.40    5.00
  -5   1   2   43.90   10.00
  -5   1   2   24.70   10.20
  -5   1   2   37.60    4.70
  -5   1   2   39.60    5.40
  -5   1   2   48.70    8.30
  -4  -1   2   22.80    4.20
  -4  -1   2   19.10    4.40
   4  -1  -2    9.40    3.10
   4  -1  -2    7.90    5.20
  -4  -1   2   12.80    3.50
  -4  -1   2    8.20    4.90
   4  -1  -2   14.10    3.50
   4  -1  -2    9.90    3.00
  -4  -1   2   12.40    3.00
  -4  -1   2   18.50    4.70
  -4  -1   2   18.40    3.70
   4   1  -2   13.80    3.00
   4   1  -2    6.80    4.90
  -4   1   2   12.40    3.70
  -4   1   2   16.10    5.50
  -4   1   2   14.90    5.80
  -4   1   2    6.50    6.70
  -4   1   2   13.30    4.40
   4   1  -2   10.90    3.60
  -4   1   2   11.30    4.30
  -4   1   2   13.70    3.50
  -3  -1   2  284.67   13.70
   3  -1  -2  297.97   14.10
   3  -1  -2  303.97   13.80
  -3  -1   2  292.37   13.60
   3  -1  -2  299.87   14.80
   3  -1  -2  299.97   13.90
  -3  -1   2  303.17   14.20
  -3   1   2  310.57   15.20
   3   1  -2  303.57   14.50
   3   1  -2  294.17   13.90
   3   1  -2  279.77   13.80
   3   1  -2  292.97   13.90
  -2  -1   2   97.49    5.50
  -2  -1   2  105.89    6.50
   2  -1  -2  106.19    5.80
   2  -1  -2  103.79    5.60
  -2  -1   2  103.99    5.70
   2  -1  -2  103.69    6.20
  -2  -1   2   98.69    5.80
  -2   1   2  102.59    6.60
   2   1  -2   95.89    6.00
   2   1  -2   88.79    5.90
   2   1  -2   97.19    5.30
  -2   1   2  111.19    6.30
  -1  -1   2  197.18    9.10
  -1  -1   2  206.88    9.50
  -1  -1   2  203.68    9.30
  -1   1   2  212.28    9.40
   1   1  -2  211.18    9.40
  -1   1   2  217.18    9.60
   0  -1   2    0.80    0.80
   0  -1   2    1.20    1.00
   0  -1   2    1.20    0.80
   0  -1   2    1.00    0.70
   0   1   2    1.30    1.20
   0   1   2    2.80    1.10
   0   1   2    2.40    0.90
   0   1  -2    1.20    0.70
   0   1  -2   -0.30    1.10
   0   1  -2    1.00    1.00
  -1  -1  -2  860.51   35.00
  -1  -1  -2  866.41   35.20
   1  -1   2  872.11   35.50
   1  -1   2  844.62   35.10
   1  -1   2  854.41   35.10
  -1  -1  -2  863.71   35.50
   1   1   2  820.12   35.00
  -1   1  -2  874.01   35.90
  -1   1  -2  882.31   35.20
  -1   1  -2  857.91   35.50
  -1   1  -2  895.61   35.20
  -2  -1  -2  114.29    6.20
  -2  -1  -2  112.89    6.60
  -2  -1  -2  108.79    7.60
  -2  -1  -2  115.89    6.10
   2  -1   2  118.89    6.90
   2  -1   2  125.79    6.30
   2  -1   2  123.79    6.40
  -2   1  -2  122.89    6.40
  -2   1  -2  117.29    7.20
   2   1   2  106.09    7.00
  -2   1  -2  136.79    8.20
   2   1   2  121.79    6.20
   3  -1   2  273.77   12.90
  -3  -1  -2  268.67   13.80
  -3  -1  -2  223.38   13.40
  -3  -1  -2  267.57   12.60
   3  -1   2  271.47   12.60
   3  -1   2  280.47   13.80
   3  -1   2  249.78   13.70
  -3  -1  -2  258.17   12.80
  -3   1  -2  273.87   13.00
  -3   1  -2  270.77   14.20
   3   1   2  255.77   12.80
  -4  -1  -2   90.49    7.80
  -4  -1  -2  102.09   10.60
  -4  -1  -2   86.39    6.70
   4  -1   2  103.49   10.70
   4  -1   2   87.49    8.20
   4  -1   2  109.49    8.90
   4  -1   2  114.59   11.10
   4  -1   2   93.89    8.90
  -4  -1  -2  100.99    8.80
   4  -1   2  105.09    8.80
   4  -1   2  103.59    7.60
  -4  -1  -2  100.19    9.30
   4  -1   2  103.19    7.00
  -4  -1  -2  108.19    7.90
   4   1   2   95.89    7.40
  -4   1  -2   92.09   10.00
   4   1   2   92.89    7.60
  -4   1  -2   99.69    7.80
  -4   1  -2  104.49    8.20
  -4   1  -2   97.19    8.30
   4   1   2  101.59    8.70
   4   1   2   96.49    7.90
   5  -1   2  495.05   27.00
   5  -1   2  566.24   25.90
  -5  -1  -2  530.15   23.40
   5  -1   2  555.54   24.50
   5  -1   2  599.04   26.90
  -5  -1  -2  529.65   25.70
  -5  -1  -2  560.94   25.90
   5  -1   2  508.65   36.30
  -5  -1  -2  526.65   24.70
  -5  -1  -2  537.95   24.30
   5  -1   2  555.74   24.40
   5  -1   2  560.24   23.70
  -5  -1  -2  551.94   24.50
  -5   1  -2  547.55   25.70
   5   1   2  531.45   25.10
   5   1   2  519.25   24.20
  -5   1  -2  558.04   24.30
  -5   1  -2  545.45   24.90
  -5   1  -2  535.75   30.00
   5   1   2  521.35   25.30
   6  -1   2   32.80    4.10
  -6  -1  -2   26.00    3.30
  -6  -1  -2   17.10    4.00
   6  -1   2   30.40    5.20
  -6  -1  -2   30.30    5.00
  -6  -1  -2   22.90    5.00
   6  -1   2   29.50    6.10
  -6  -1  -2   52.29   35.30
  -6   1  -2   21.50    3.90
   6   1   2   21.00    4.20
  -6   1  -2   28.00    5.60
   6   1   2   30.00    5.20
  -6   1  -2   16.50   17.10
   6   1   2   25.30    5.50
  -6   1  -2   16.80   19.40
  -6   1  -2   34.10    6.50
  -7  -1  -2   -0.60    2.60
  -7  -1  -2    2.70    3.60
   7  -1   2    9.40    3.90
   7  -1   2    7.20    2.50
   7   1   2    5.90    3.60
  -7   1  -2    4.10    2.40
   7   1   2   -1.10    2.20
   7  -2  -2   17.90    3.80
   7  -2  -2   12.10    3.20
  -7  -2   2    9.70    3.90
   7  -2  -2    9.00    8.00
  -7  -2   2   17.10    3.70
  -7   2   2   16.80    3.20
  -7   2   2   22.90    4.40
   7   2  -2   11.60    2.50
  -7   2   2   21.70    3.70
   6  -2  -2   45.40    9.90
  -6  -2   2   52.09    5.70
  -6  -2   2   52.29    4.60
  -6  -2   2   45.00    7.50
  -6  -2   2   54.19    5.80
   6  -2  -2   55.99    7.30
   6  -2  -2   53.29    5.10
   6  -2  -2   86.39   16.50
  -6  -2   2   41.00    8.50
   6  -2  -2   55.49    8.10
   6  -2  -2   57.39    6.10
  -6   2   2   69.29    9.00
   6   2  -2   40.50    7.40
   6   2  -2   53.79    6.70
  -6   2   2   56.99    5.70
  -6   2   2   73.49   12.20
   6   2  -2   41.20    5.90
  -6   2   2   39.60   17.70
  -5  -2   2   51.89    8.90
   5  -2  -2   44.60    5.70
  -5  -2   2   36.50    4.80
   5  -2  -2   42.70    5.80
  -5  -2   2   56.39    8.40
  -5  -2   2   32.30    6.00
   5  -2  -2   33.70    6.90
  -5  -2   2   43.30    6.20
   5  -2  -2   31.40    6.70
   5  -2  -2   31.30    6.10
  -5  -2   2   46.30    9.10
   5  -2  -2   19.90   14.70
  -5  -2   2   36.60    5.80
  -5   2   2   50.79    8.00
  -5   2   2   31.40    6.70
  -5   2   2   36.10    6.10
   5   2  -2   34.10    5.90
  -5   2   2   39.60    8.20
  -5   2   2   54.39   12.80
  -5   2   2   44.80    5.70
  -5   2   2   69.39   15.50
   5   2  -2   36.20    6.50
  -4  -2   2  125.49    8.00
   4  -2  -2  111.59    8.50
   4  -2  -2  112.79    7.80
   4  -2  -2  114.89    8.50
   4  -2  -2  115.49   11.50
   4  -2  -2  113.69    8.00
  -4  -2   2  120.59   12.50
  -4  -2   2  107.19    7.40
  -4  -2   2  115.59    7.70
  -4  -2   2  110.09   10.10
   4   2  -2  113.49   10.40
  -4   2   2  121.99    9.90
  -4   2   2  116.69   10.50
  -4   2   2  116.89    9.00
  -4   2   2  114.09    9.80
  -4   2   2  129.69   11.00
  -4   2   2  103.89   10.70
  -4   2   2  105.59   10.90
  -4   2   2  109.89    9.00
  -3  -2   2  299.07   14.10
  -3  -2   2  279.17   13.50
  -3  -2   2  306.77   15.30
   3  -2  -2  288.07   13.80
  -3  -2   2  292.77   13.70
   3  -2  -2  299.57   13.90
   3  -2  -2  287.17   13.50
   3  -2  -2  285.47   15.10
  -3   2   2  281.37   15.00
  -3   2   2  283.57   14.60
  -3   2   2  281.07   15.20
   2  -2  -2   30.80    3.30
  -2  -2   2   36.70    3.50
   2  -2  -2   31.10    4.40
  -2  -2   2   42.90    3.90
  -2  -2   2   32.60    4.00
  -2  -2   2   38.50    3.40
   2  -2  -2   29.40    3.40
  -2   2   2   30.40    4.60
  -2   2   2   31.60    4.60
  -2   2   2   35.80    4.20
  -1  -2   2  330.87   14.60
  -1  -2   2  339.37   15.00
  -1  -2   2  336.67   15.40
  -1  -2   2  357.46   14.70
  -1   2   2  342.37   15.20
  -1   2   2  346.77   15.50
  -1   2   2  349.77   15.80
   0  -2   2  165.48    8.10
   0  -2   2  169.88    7.60
   0   2  -2  169.68    8.00
   0   2  -2  170.98    7.90
   0   2   2  165.88    8.60
   0   2   2  157.18    8.20
   0   2  -2  175.18    8.50
   0   2   2  162.88    8.40
   1  -2   2 1011.80   41.40
   1  -2   2 1024.10   40.80
  -1  -2  -2 1044.60   40.70
  -1  -2  -2  936.51   40.10
  -1  -2  -2  948.81   40.50
   1  -2   2 1014.70   40.80
  -1  -2  -2  992.10   41.10
  -1   2  -2 1045.10   41.60
  -1   2  -2  973.10   41.20
  -1   2  -2 1041.20   41.70
   2  -2   2    2.40    2.20
  -2  -2  -2    3.40    2.70
   2  -2   2    3.40    1.80
  -2  -2  -2    3.60    1.40
  -2  -2  -2    1.30    1.60
  -2  -2  -2    4.00    2.30
   2  -2   2   -0.20    3.90
  -2   2  -2    0.10    2.10
  -2   2  -2    4.30    2.20
   3  -2   2    8.60    2.40
  -3  -2  -2   10.60    2.70
  -3  -2  -2    7.30    2.30
   3  -2   2    9.50    2.80
  -3  -2  -2   13.90    2.80
   3  -2   2    7.40    3.00
   3  -2   2   11.20    4.10
  -3   2  -2   17.10    3.60
  -3   2  -2    7.60    2.80
  -3   2  -2   13.60    4.70
  -3   2  -2   13.50    4.00
  -3   2  -2   12.80    3.60
  -4  -2  -2   83.59    6.60
   4  -2   2   85.79    6.60
  -4  -2  -2   91.19    7.20
  -4  -2  -2   98.19    7.30
   4  -2   2   85.29    7.20
  -4  -2  -2   87.29    9.40
   4  -2   2   85.89   11.70
   4  -2   2   90.79    8.20
  -4  -2  -2   86.69    8.10
   4  -2   2   90.29    9.80
  -4  -2  -2   87.39    6.60
  -4  -2  -2   84.69    8.00
   4  -2   2   84.19    7.10
   4  -2   2   91.59    7.20
  -4   2  -2   96.79    8.20
  -4   2  -2  106.69   10.60
  -4   2  -2   85.89   11.30
  -4   2  -2   95.59   11.50
  -4   2  -2   87.09    7.20
  -4   2  -2   83.99    9.50
   4   2   2   86.99    8.00
  -4   2  -2  107.89    8.60
   4   2   2   68.29    8.00
  -5  -2  -2  225.88   12.50
   5  -2   2  226.68   13.60
  -5  -2  -2  236.98   11.80
   5  -2   2  228.38   12.60
   5  -2   2  232.58   11.80
  -5  -2  -2  197.88   16.60
   5  -2   2  247.38   12.90
   5  -2   2  241.68   15.80
  -5  -2  -2  245.98   17.50
   5  -2   2  246.08   13.80
  -5  -2  -2  228.28   13.80
  -5  -2  -2  237.58   12.70
   5  -2   2  255.47   25.20
   5  -2   2  234.68   15.80
  -5  -2  -2  222.08   12.90
  -5   2  -2  259.97   18.80
  -5   2  -2  232.48   13.90
  -5   2  -2  254.27   19.30
   5   2   2  251.67   14.00
   5   2   2  227.48   12.60
  -5   2  -2  232.88   12.60
   6  -2   2  237.28   11.80
  -6  -2  -2  215.38   13.20
   6  -2   2  215.38   12.80
  -6  -2  -2  221.38   11.60
   6  -2   2  216.28   15.70
   6  -2   2  231.08   10.90
  -6  -2  -2  238.68   14.50
  -6  -2  -2  207.68   11.90
   6  -2   2  234.88   12.90
  -6  -2  -2  225.08   10.80
   6   2   2  219.48   11.90
  -6   2  -2  217.18   11.90
  -6   2  -2  228.38   13.90
  -7  -2  -2    8.90    2.40
   7  -2   2   15.60    3.20
  -7  -2  -2   14.60    3.20
  -7  -2  -2   13.90    7.50
   7   2   2    9.20    2.40
  -7   2  -2    9.40    2.40
   7   2   2    3.20    6.50
  -7   2  -2   12.90    2.80
   7   2   2   11.20    3.00
  -7  -3   2   62.09    4.90
  -7  -3   2   59.19    6.20
  -7  -3   2   59.49    4.60
   7  -3  -2   60.99    6.40
   7  -3  -2   62.49    4.10
   7  -3  -2   42.50    8.30
   7  -3  -2   58.59    4.90
  -7   3   2   64.89    5.30
   7   3  -2   61.99    5.70
  -7   3   2   69.29    4.60
  -7   3   2   62.59    5.20
   7   3  -2   63.99    4.80
  -6  -3   2    6.40    6.80
   6  -3  -2   -2.10    8.50
   6  -3  -2    6.10    5.80
  -6  -3   2    4.20    3.80
   6  -3  -2    1.90    2.80
   6  -3  -2    7.40    3.40
  -6  -3   2    9.90    4.50
  -6  -3   2    2.80    2.60
   6   3  -2    2.10    2.50
  -6   3   2    4.10    4.00
  -6   3   2   -2.40    4.40
  -6   3   2    3.60    4.20
  -6   3   2    4.50    3.70
   5  -3  -2   41.60    9.00
  -5  -3   2   57.79    6.30
  -5  -3   2   48.70    8.10
  -5  -3   2   55.89    6.70
  -5  -3   2   54.89    6.30
   5  -3  -2   53.09    7.00
  -5  -3   2   55.09    5.20
   5  -3  -2   49.00    7.40
   5  -3  -2   63.09    7.20
  -5  -3   2   35.90   11.10
   5  -3  -2   53.19    5.80
  -5  -3   2   61.89   11.90
  -5   3   2   42.90    6.30
  -5   3   2   23.10   21.40
  -5   3   2   51.99    7.40
  -5   3   2   39.80    6.70
  -5   3   2   45.80    8.40
  -5   3   2   38.40    7.50
  -5   3   2   66.59   15.70
  -5   3   2   52.69    5.90
   4  -3  -2   22.10    4.30
   4  -3  -2   18.40    4.20
   4  -3  -2   22.70    8.40
  -4  -3   2   24.70    5.30
   4  -3  -2   22.00    4.00
  -4  -3   2   24.70    6.60
  -4  -3   2   19.20    4.90
   4  -3  -2   26.00    4.80
  -4  -3   2   24.10    5.00
   4  -3  -2   23.90    4.40
  -4   3   2   27.50    7.60
  -4   3   2   23.90    5.00
  -4   3   2   15.10    3.90
  -4   3   2   17.50    6.60
   3  -3  -2   -0.90    2.30
   3  -3  -2   -1.80    3.40
  -3  -3   2    3.20    2.70
   3  -3  -2    1.10    2.30
  -3  -3   2    1.30    3.30
  -3  -3   2   -2.60    3.80
  -3  -3   2   -7.60    5.10
  -3  -3   2    8.00    4.20
  -3  -3   2    1.30    2.30
  -3  -3   2   -0.40    3.60
  -3  -3   2   -0.90    2.30
  -3   3   2    4.30    3.20
   3   3  -2   -1.80    6.60
  -3   3   2   -2.70    3.60
  -3   3   2    2.00    3.70
  -3   3   2   -0.80    3.70
  -3   3   2    3.40    3.90
  -3   3   2   -4.20    3.30
  -3   3   2    5.20    5.00
  -3   3   2    3.60    2.60
   2  -3  -2   -1.70    1.60
   2  -3  -2    3.60    3.50
  -2  -3   2   -0.20    1.70
  -2  -3   2    5.00    1.90
  -2  -3   2    1.30    2.60
  -2  -3   2    2.10    2.80
   2  -3  -2   -0.20    2.20
  -2  -3   2    3.80    2.10
  -2   3   2    1.30    2.20
  -2   3   2   -0.90    2.90
  -2   3   2    1.80    1.90
   1  -3  -2   -1.60    2.20
  -1  -3   2    2.80    2.20
  -1  -3   2   -0.30    1.50
  -1  -3   2    1.30    1.30
  -1  -3   2    2.20    1.50
  -1   3   2    3.40    1.90
  -1   3   2    3.30    2.30
  -1   3   2    2.80    2.90
   0  -3   2   16.10    2.40
   0  -3   2   17.70    3.10
   0  -3   2   14.10    2.10
   0  -3  -2   20.00    3.10
   0  -3   2   21.40    2.30
   0   3   2   18.30    3.40
   0   3  -2   16.90    3.70
   0   3  -2   18.90    3.30
   0   3   2   20.80    3.60
   0   3   2   21.50    4.70
  -1  -3  -2   -0.70    1.90
   1  -3   2    4.60    2.60
   1  -3   2    0.60    1.40
  -1  -3  -2    1.70    1.40
   1  -3   2    0.10    1.80
  -1  -3  -2    0.90    1.90
  -1   3  -2    0.70    1.60
  -1   3  -2   -0.10    2.40
  -1   3  -2    1.40    2.70
  -2  -3  -2   11.10    2.50
  -2  -3  -2    9.50    3.90
   2  -3   2   16.70    3.40
   2  -3   2   17.00    3.20
  -2  -3  -2   11.90    3.20
   2  -3   2   23.80    4.90
  -2  -3  -2   10.10    2.20
   2  -3   2   16.30    4.20
  -2   3  -2   15.20    3.80
  -2   3  -2   15.20    3.60
   3  -3   2   46.10    8.60
   3  -3   2   42.80    8.40
  -3  -3  -2   59.29    9.90
  -3  -3  -2   47.70    5.50
   3  -3   2   52.59    5.90
  -3  -3  -2   40.80    7.70
   3  -3   2   50.59    5.50
  -3  -3  -2   35.30    6.90
   3  -3   2   49.70    5.00
  -3  -3  -2   42.30    4.60
  -3   3  -2   54.29    7.80
  -3   3  -2   48.30    6.50
  -3   3  -2   46.70    8.00
  -3   3  -2   44.30    6.50
   3   3   2   37.80    5.80
  -3   3  -2   45.50    7.20
  -3   3  -2   33.90    7.00
  -3   3  -2   45.50    5.70
  -3   3  -2   41.10    7.10
   4  -3   2  259.67   14.70
   4  -3   2  257.57   13.50
  -4  -3  -2  261.77   13.50
  -4  -3  -2  232.68   17.40
  -4  -3  -2  271.27   14.10
  -4  -3  -2  260.17   14.60
   4  -3   2  260.17   13.80
  -4  -3  -2  280.67   13.20
   4  -3   2  242.88   19.70
   4  -3   2  270.47   19.70
  -4  -3  -2  267.27   14.80
   4  -3   2  253.57   13.80
  -4  -3  -2  268.67   14.00
   4  -3   2  288.27   13.80
  -4   3  -2  247.58   16.10
   4   3   2  285.37   15.40
  -4   3  -2  260.77   16.30
  -4   3  -2  268.27   14.10
  -4   3  -2  286.77   13.50
  -4   3  -2  271.97   17.70
  -4   3  -2  243.78   16.00
   5  -3   2    9.30    2.70
  -5  -3  -2    5.40    3.20
  -5  -3  -2   13.50    6.60
   5  -3   2    6.80    3.10
  -5  -3  -2    5.80    2.70
   5  -3   2    3.70    4.30
   5  -3   2    6.60    3.80
  -5  -3  -2    1.90    3.30
  -5  -3  -2    2.90    2.80
   5  -3   2   11.80    6.60
   5  -3   2    6.10    5.00
  -5   3  -2    4.20    5.80
  -5   3  -2   -0.70    4.10
  -5   3  -2   12.70   11.20
  -5   3  -2   12.90    5.10
  -5   3  -2    2.10    3.00
   5   3   2    3.30    2.80
  -6  -3  -2    3.90    2.60
   6  -3   2    2.10    1.90
  -6  -3  -2    4.90    2.60
   6  -3   2    0.70    3.90
   6  -3   2    1.50    2.50
   6  -3   2   -4.50    3.70
  -6  -3  -2    0.10    3.30
   6  -3   2   15.30    8.40
  -6  -3  -2    3.10    2.10
  -6  -3  -2    2.10    8.80
  -6   3  -2    0.90    2.70
  -6   3  -2   10.10    3.50
   6   3   2    0.80    5.20
  -6   3  -2    6.50    3.20
   6   3   2   -0.50    2.10
   6   3   2    0.00    3.90
  -7  -3  -2   82.69    5.20
   7  -3   2   84.29    5.30
  -7  -3  -2   81.29    6.10
   7  -3   2   81.49    4.80
   7   3   2   83.89    5.00
  -7   3  -2   84.89    5.60
  -7   3  -2   79.49    5.00
  -7   3  -2   72.89    6.20
   7   3   2   86.59    6.10
  -7  -4   2    2.30    2.70
  -7  -4   2   -0.60    2.30
   7  -4  -2    5.40    2.30
   7   4  -2    4.80    2.50
   7   4  -2   -1.00    3.00
  -7   4   2   -1.80    2.10
  -7   4   2   -2.30    2.50
   6  -4  -2   76.19    7.10
   6  -4  -2   47.70    7.80
  -6  -4   2   52.19    5.30
   6  -4  -2   62.39    6.00
  -6  -4   2   65.09    4.70
   6  -4  -2   70.29    9.30
  -6  -4   2   59.89   11.10
  -6  -4   2   63.59    6.20
   6  -4  -2   67.39    5.10
  -6   4   2   64.79    5.20
   6   4  -2   65.59    7.50
  -6   4   2   63.29    8.40
   6   4  -2   61.59    5.50
  -6   4   2   68.69    7.80
  -6   4   2   71.29    6.20
  -6   4   2   70.29    6.20
  -5  -4   2   13.20    5.20
   5  -4  -2    4.40    3.70
   5  -4  -2   12.80    5.80
   5  -4  -2    7.80    4.40
  -5  -4   2   10.40   15.00
   5  -4  -2   10.20    3.10
   5  -4  -2   17.70    4.20
  -5  -4   2    9.00    3.90
  -5  -4   2   11.00    3.00
  -5  -4   2   12.20    3.50
  -5  -4   2   13.40    3.60
   5  -4  -2   18.20    5.70
  -5   4   2    0.90   13.00
  -5   4   2   -5.30    8.70
  -5   4   2    8.80    3.60
  -5   4   2   13.20    3.80
  -5   4   2    5.00    3.00
  -5   4   2    9.60    4.20
  -5   4   2   11.10    3.00
  -4  -4   2  115.59    8.80
  -4  -4   2  114.99    8.20
   4  -4  -2  128.39   21.10
  -4  -4   2  114.29    8.10
   4  -4  -2  108.09    9.00
  -4  -4   2   74.29   16.10
   4  -4  -2  129.19    9.10
   4  -4  -2  126.79    8.50
  -4  -4   2   99.59    9.80
   4  -4  -2  119.99    9.70
  -4  -4   2  102.09   11.40
  -4  -4   2  109.09    8.60
   4  -4  -2  128.59   10.70
  -4   4   2  109.09    8.60
  -4   4   2   95.19   14.00
  -4   4   2  117.69    7.70
  -4   4   2  108.39    8.90
  -4   4   2   89.49   16.70
  -4   4   2  103.89    8.20
  -4   4   2  127.29   11.30
  -4   4   2  111.09   15.50
  -4   4   2  122.59    9.60
  -4   4   2  107.89   11.20
   3  -4  -2    7.90    3.10
   3  -4  -2    6.90    2.90
   3  -4  -2    5.60    4.40
  -3  -4   2    7.40    2.90
  -3  -4   2   11.10    3.30
  -3  -4   2   12.10    5.00
   3  -4  -2   14.00   11.70
  -3  -4   2   13.90    3.80
  -3  -4   2    7.80    4.50
  -3  -4   2   12.60    3.50
  -3   4   2    8.60    4.70
  -3   4   2    2.70    6.50
  -3   4   2   12.00    3.40
  -3   4   2    6.80    3.50
  -3   4   2    1.20    3.30
  -3   4   2    4.90    3.50
  -3   4   2    6.80    4.00
  -3   4   2    5.20    3.50
  -3   4   2   13.30    5.70
   3   4  -2   14.50    4.10
  -3   4   2    7.80    5.20
  -2  -4   2  225.88   12.00
   2  -4  -2  243.48   11.50
   2  -4  -2  252.07   14.30
  -2  -4   2  252.97   13.70
  -2  -4   2  254.37   11.80
  -2  -4   2  266.17   12.20
   2  -4  -2  230.58   11.60
  -2  -4   2  252.37   13.30
   2   4  -2  244.58   16.50
  -2   4   2  246.98   14.50
   2   4  -2  224.08   13.10
  -2   4   2  213.98   14.10
   2   4  -2  234.68   12.90
   2   4  -2  250.77   13.40
  -2   4   2  243.48   12.90
  -2   4   2  228.68   13.20
  -2   4   2  233.08   12.30
  -2   4   2  238.28   12.80
  -2   4   2  247.18   13.50
   2   4  -2  249.08   14.00
  -2   4   2  226.98   13.80
  -2   4   2  234.18   13.20
  -2   4   2  243.48   13.40
  -2   4   2  225.58   14.40
  -2   4   2  237.88   14.50
  -2   4   2  230.28   14.80
  -1  -4   2    9.80    3.20
  -1  -4   2    2.40    2.50
   1  -4  -2    3.10    3.80
  -1  -4   2    4.00    1.80
  -1  -4   2    1.10    1.90
   1   4  -2    0.50    3.40
  -1   4   2   -1.20    4.60
  -1   4   2    3.90    2.10
  -1   4   2    5.10    3.70
  -1   4   2   -1.20    4.70
  -1   4   2    2.40    3.50
  -1   4   2    4.60    3.50
  -1   4   2    3.90    5.50
   1   4  -2   -0.80    4.00
   0  -4   2   14.70    2.90
   0  -4   2   13.80    2.30
   0  -4  -2   13.00    3.50
   0  -4   2   13.40    3.10
   0  -4  -2   11.90    2.60
   0  -4   2   11.30    2.80
   0   4  -2   12.10    3.60
   0   4  -2   12.50    2.60
   0   4   2   10.20    3.30
   0   4   2    8.80    3.10
   1  -4   2  150.48    7.70
  -1  -4  -2  152.78    7.20
  -1  -4  -2  143.29    9.20
   1  -4   2  146.29    7.80
   1  -4   2  158.48    9.80
  -1  -4  -2  136.49    8.40
   1  -4   2  144.29    9.00
  -1  -4  -2  144.09    9.30
  -1   4  -2  141.09    9.60
  -1   4  -2  152.68   10.30
  -1   4  -2  151.58    9.20
  -1   4  -2  158.18    9.50
   1   4   2  148.19    9.30
  -1   4  -2  135.79    9.30
  -1   4  -2  148.69    9.90
  -1   4  -2  144.19    9.80
   1   4   2  145.29    9.20
   1   4   2  151.88    9.30
   1   4   2  156.08   10.60
  -2  -4  -2   16.00    2.90
   2  -4   2   17.80    3.10
  -2  -4  -2   16.40    5.40
   2  -4   2   21.20    4.50
   2  -4   2   23.80    4.00
   2  -4   2   14.00    5.50
  -2  -4  -2   20.20    3.90
  -2  -4  -2   14.10    5.50
  -2   4  -2   11.50    4.80
  -2   4  -2   22.50    4.70
   2   4   2   21.50    6.20
  -2   4  -2   13.50    5.00
  -2   4  -2   19.10    3.60
   2   4   2   22.40    4.90
   2   4   2   20.00    5.60
   2   4   2   18.30    4.00
  -2   4  -2   18.10    4.90
  -2   4  -2   16.00    5.20
  -2   4  -2   25.00    5.90
  -2   4  -2   14.80    4.10
  -2   4  -2   10.60    3.20
  -2   4  -2   18.20    4.20
  -2   4  -2   19.50    4.10
   2   4   2   19.90    5.40
  -2   4  -2   10.40    4.10
  -3  -4  -2   40.50    5.80
   3  -4   2   34.50    5.30
  -3  -4  -2   29.90    5.90
   3  -4   2   25.90    5.70
  -3  -4  -2   15.20    7.30
  -3  -4  -2   32.80    5.80
  -3  -4  -2   25.50    5.00
   3  -4   2   40.70    8.10
   3  -4   2   33.50    5.90
  -3  -4  -2   30.80    4.80
   3  -4   2   32.30    9.30
   3  -4   2   34.70    6.20
   3   4   2   41.40    7.10
   3   4   2   37.10    7.10
   3   4   2   45.30    9.60
  -3   4  -2   24.20    6.60
  -3   4  -2   36.50    6.40
  -3   4  -2   29.80    5.20
  -3   4  -2   33.30    6.80
  -3   4  -2   22.80    4.50
  -3   4  -2   20.70    6.10
  -3   4  -2   17.90    7.20
  -3   4  -2   29.10    5.00
  -4  -4  -2   27.20    4.10
   4  -4   2   29.60    4.70
   4  -4   2   16.60   13.00
  -4  -4  -2   28.70    5.60
  -4  -4  -2   34.40    5.40
   4  -4   2   24.10    5.00
   4  -4   2   26.50    4.60
   4  -4   2   38.00    5.90
  -4  -4  -2   29.10    4.60
  -4  -4  -2   26.90    5.30
   4  -4   2   47.00    9.60
   4   4   2   25.60    5.20
  -4   4  -2   32.80    5.20
   4   4   2   32.50    5.30
  -4   4  -2   37.00    5.50
  -4   4  -2   27.10    5.10
  -4   4  -2   30.10    8.30
   4   4   2   37.80    7.90
  -4   4  -2   39.40   10.10
  -4   4  -2   30.70    5.10
  -4   4  -2   27.60    4.90
  -5  -4  -2   95.49   14.40
   5  -4   2  118.49   13.80
   5  -4   2  133.89   10.90
  -5  -4  -2  125.69    8.90
   5  -4   2  138.59    9.10
  -5  -4  -2  135.39    8.80
   5  -4   2  129.39    7.90
  -5  -4  -2  134.29    9.40
   5  -4   2  134.79   10.50
  -5  -4  -2  131.79   11.80
   5  -4   2  143.59    9.00
  -5  -4  -2  129.99    7.90
   5   4   2  145.29   11.10
  -5   4  -2  129.49    9.00
  -5   4  -2  154.58   10.90
  -5   4  -2  104.99   22.50
   5   4   2  118.79   10.00
   5   4   2  128.79    7.90
  -5   4  -2  142.59   10.40
  -5   4  -2  121.69    8.50
  -5   4  -2  146.49    8.40
  -6  -4  -2   22.50    9.80
  -6  -4  -2    6.40    3.30
   6  -4   2    8.10    2.10
   6  -4   2   13.40    7.20
  -6  -4  -2    9.30    2.10
  -6  -4  -2    5.90    3.00
  -6  -4  -2    7.00    2.30
   6  -4   2   12.90    4.00
   6  -4   2    8.30    2.60
  -6  -4  -2    9.00    4.10
  -6   4  -2    4.70    2.90
   6   4   2   11.90    3.70
  -6   4  -2    6.20    2.50
  -6   4  -2    8.60    2.80
   6   4   2    7.30    2.80
  -7  -4  -2   71.99    5.30
  -7  -4  -2   80.99    4.80
   7  -4   2   80.79    5.00
   7   4   2   91.89    5.50
  -7   4  -2   70.89    4.60
  -6  -5   2    2.80    1.70
  -6  -5   2   -5.80    5.20
  -6  -5   2    3.90    2.40
   6  -5  -2    3.10    6.20
   6  -5  -2    3.30    1.80
  -6  -5   2    3.00    2.20
   6  -5  -2    5.50    4.50
   6   5  -2    0.60    3.10
  -6   5   2    3.20    2.30
   6   5  -2    2.40    2.00
  -6   5   2    1.40    2.40
  -6   5   2    3.50    6.30
  -6   5   2   -1.30    3.40
   5  -5  -2   25.60    4.10
  -5  -5   2   18.50    3.70
   5  -5  -2   26.70    4.90
  -5  -5   2   15.50    3.90
   5  -5  -2   24.20    4.40
  -5  -5   2   19.10    5.60
   5  -5  -2   23.40    5.50
   5  -5  -2   25.80    7.20
  -5  -5   2   34.20    9.40
  -5  -5   2   36.10    6.30
  -5  -5   2   20.80    3.70
   5   5  -2   22.20    4.30
   5   5  -2   20.90    5.10
  -5   5   2   24.50    4.70
   5   5  -2   10.50    9.70
  -5   5   2   19.40    4.50
   4  -5  -2    6.30    4.20
  -4  -5   2   -4.40    8.30
  -4  -5   2    7.70    3.30
  -4  -5   2   12.50    5.70
  -4  -5   2   -4.50   13.10
  -4  -5   2    6.00    3.90
   4  -5  -2   16.00    5.40
  -4  -5   2   11.00    4.10
   4  -5  -2   16.00    5.00
  -4   5   2    8.60    4.20
  -4   5   2    7.00    4.10
   4   5  -2    6.90    4.70
  -4   5   2    3.00    3.20
  -4   5   2    2.90    4.70
  -4   5   2    9.60    3.40
   4   5  -2    7.20    5.40
  -4   5   2   16.70    7.60
  -4   5   2    2.50    3.70
   3  -5  -2    3.40    3.60
   3  -5  -2   16.70   13.00
  -3  -5   2    2.00    3.40
  -3  -5   2    5.20    3.60
   3  -5  -2   -1.30    4.70
  -3  -5   2    0.60    4.70
  -3  -5   2    8.30    3.70
  -3  -5   2   -1.20    3.00
  -3  -5   2    6.70    8.30
  -3   5   2   -1.70    4.50
  -3   5   2    0.10    4.60
  -3   5   2   12.20    8.80
  -3   5   2   -0.90    3.20
  -3   5   2    6.80    3.50
  -3   5   2    3.10    3.70
   3   5  -2   -2.70    3.80
  -3   5   2    4.00    5.50
  -3   5   2   -0.20    3.40
   3   5  -2    5.50    5.50
  -3   5   2   10.80    5.40
  -3   5   2   -0.80    5.80
   3   5  -2   -9.00    5.60
  -3   5   2    6.60    3.80
  -2  -5   2  110.69    7.50
   2  -5  -2  118.29   15.20
   2  -5  -2  117.69    7.90
  -2  -5   2   76.39   11.60
   2  -5  -2   82.29    6.70
  -2  -5   2   90.59    7.90
  -2  -5   2   94.79   10.90
  -2  -5   2  100.39    7.10
   2   5  -2   91.09    9.40
  -2   5   2   66.59   14.00
   2   5  -2  111.09    8.70
   2   5  -2   68.79   11.60
  -2   5   2  100.09   12.20
   2   5  -2   82.39    7.80
  -2   5   2  104.89   11.30
  -2   5   2  107.99    8.30
  -2   5   2   83.49    9.90
  -2   5   2  105.09    8.50
  -2   5   2  103.69   11.90
  -2   5   2   94.39    9.80
  -2   5   2  103.79    7.80
  -2   5   2   81.39    9.60
  -1  -5   2   18.90    4.00
   1  -5  -2   16.10    2.70
   1  -5  -2   28.40    7.50
  -1  -5   2   12.40    5.60
  -1  -5   2   22.20    5.60
  -1  -5   2    8.10    4.40
  -1  -5   2   19.20    4.20
  -1   5   2    8.50    9.80
  -1   5   2   18.40    5.80
   1   5  -2   19.40    5.20
  -1   5   2   14.60    4.30
  -1   5   2   18.90    4.60
  -1   5   2   11.70    4.20
   1   5  -2   20.20    4.00
  -1   5   2    9.90    4.60
  -1   5   2   12.90    5.20
  -1   5   2   12.10    3.90
  -1   5   2   17.10    5.50
  -1   5   2   22.90    4.60
  -1   5   2   17.70    5.60
   1   5  -2    3.10    8.20
  -1   5   2   10.70    4.90
  -1   5   2   11.40    7.30
   1   5  -2   20.20    4.00
   1   5  -2   15.30    3.80
   1   5  -2   13.40    4.80
   0  -5  -2    9.20    4.30
   0  -5  -2    8.70    4.40
   0  -5   2    3.50    3.50
   0  -5  -2    7.20    2.20
   0  -5   2    7.60    2.40
   0   5   2   10.80    4.60
   0   5   2    3.90    3.60
   0   5   2   13.70    5.80
   0   5   2    8.90    3.40
   0   5  -2    5.80    4.00
   0   5   2    1.90    5.30
   0   5   2   11.90    5.50
   0   5   2    9.70    5.90
   0   5  -2    8.60    4.80
   0   5  -2    7.70    4.00
   0   5  -2    5.50    3.50
   0   5  -2    6.00    3.40
   0   5   2   12.10    3.80
   0   5   2   10.70    3.50
   0   5  -2    7.20    5.00
   0   5  -2    5.00    4.70
   0   5   2    5.10    4.80
   0   5   2    6.10    4.30
   1  -5   2   31.10    8.00
   1  -5   2   25.60    4.50
  -1  -5  -2   42.50    8.40
  -1  -5  -2   25.40    3.70
   1  -5   2   23.00    5.90
   1  -5   2   33.40    7.00
   1  -5   2   30.70    4.50
   1   5   2   34.80    7.90
   1   5   2   36.60    8.00
  -1   5  -2   42.30    7.80
  -1   5  -2   24.10    4.40
  -1   5  -2   33.50    5.80
   1   5   2   35.50    5.60
  -1   5  -2   30.40    4.40
   1   5   2   28.80    5.50
  -1   5  -2   31.90    6.60
   1   5   2   31.10    6.20
  -1   5  -2   23.90    4.20
  -1   5  -2   29.50    6.60
   1   5   2   29.10    6.00
  -1   5  -2   21.80    4.80
   1   5   2   27.40    4.50
   1   5   2   30.00    5.60
  -1   5  -2   26.50    6.00
  -2  -5  -2  443.26   19.90
  -2  -5  -2  444.86   20.20
  -2  -5  -2  449.46   23.70
   2  -5   2  442.76   20.30
  -2  -5  -2  408.76   20.70
   2  -5   2  434.26   19.90
  -2   5  -2  439.26   22.80
  -2   5  -2  419.26   20.50
  -2   5  -2  451.95   20.50
   2   5   2  441.06   21.50
  -2   5  -2  417.76   22.50
  -2   5  -2  469.45   26.50
  -2   5  -2  436.46   24.20
   2   5   2  439.96   21.00
   2   5   2  451.05   22.30
  -2   5  -2  419.56   20.90
  -2   5  -2  428.96   20.80
   3  -5   2  152.58   12.30
  -3  -5  -2  166.68   10.90
   3  -5   2  168.28   21.30
   3  -5   2  158.08   10.60
  -3  -5  -2  157.68    9.90
   3  -5   2  154.58   17.20
   3  -5   2  167.58   10.70
  -3  -5  -2  145.49   11.90
   3  -5   2  173.68   13.80
  -3  -5  -2  179.08   10.60
   3  -5   2  159.48    9.90
  -3   5  -2  159.18   10.30
  -3   5  -2  143.79   13.00
   3   5   2  168.68   11.30
  -3   5  -2  144.99   10.80
  -3   5  -2  163.08   24.80
   3   5   2  170.58   11.20
  -3   5  -2  163.68   10.40
   3   5   2  172.58   11.70
  -3   5  -2  169.38   10.70
  -3   5  -2  163.68   26.40
   4  -5   2   44.80    9.00
  -4  -5  -2   36.40    5.90
   4  -5   2   35.60   10.20
   4  -5   2   29.90    5.10
   4  -5   2   25.80    5.10
  -4  -5  -2   30.10    5.10
  -4  -5  -2   40.10    5.70
  -4  -5  -2   22.40    4.70
   4  -5   2   38.10    6.00
  -4   5  -2   29.20    4.80
  -4   5  -2   28.50    5.50
  -4   5  -2   33.70    7.30
   4   5   2   32.10    6.40
   4   5   2   30.30    5.00
  -4   5  -2   33.20   14.10
  -4   5  -2   27.90    5.50
  -4   5  -2   22.20   12.70
   4   5   2   37.50    6.80
   5  -5   2   11.20    3.90
  -5  -5  -2   13.90    4.00
   5  -5   2    9.80    8.60
   5  -5   2   21.90    4.10
  -5  -5  -2   12.60    3.50
   5  -5   2   18.50    4.10
  -5  -5  -2   15.00    3.50
   5  -5   2   12.40    4.60
  -5  -5  -2   19.30    3.60
  -5  -5  -2   30.10    9.30
  -5   5  -2   12.70    3.40
  -5   5  -2   13.10    3.00
   5   5   2   18.60    3.10
  -5   5  -2   13.10    4.50
   5   5   2    7.60    3.70
   5   5   2   13.30    4.60
  -6  -5  -2   35.40    3.00
   6  -5   2   27.20    3.10
   6  -5   2   35.70    5.10
  -6  -5  -2   31.20    4.70
  -6  -5  -2   29.30    4.50
   6  -5   2   43.10    5.90
   6   5   2   38.60    4.90
  -6   5  -2   31.80    4.10
  -6   5  -2   36.00    5.80
  -6  -6   2  108.49    6.20
  -6  -6   2   82.59    5.80
   6  -6  -2   87.99    5.00
  -6  -6   2   83.99    6.70
  -6  -6   2   95.99    4.90
  -6   6   2   97.79    5.50
  -6   6   2  104.59    5.70
  -5  -6   2   16.10    3.90
   5  -6  -2    6.00    2.90
  -5  -6   2    3.70    5.90
  -5  -6   2   12.10    2.30
  -5  -6   2   11.80    3.40
  -5  -6   2   11.00    3.10
  -5   6   2    9.10    2.70
   5   6  -2   15.60    4.10
   5   6  -2   17.80    6.30
  -5   6   2   17.20    3.60
   4  -6  -2   27.80    7.10
  -4  -6   2   17.10    4.50
  -4  -6   2   23.50    5.40
  -4  -6   2   23.40    4.30
   4  -6  -2   27.20    7.10
   4  -6  -2   22.20    5.30
  -4  -6   2   34.80    8.10
  -4   6   2   37.10    6.90
  -4   6   2   23.70    5.50
  -4   6   2   18.50    4.00
  -4   6   2   20.30    4.00
  -4   6   2   20.00    5.30
  -4   6   2   29.30    5.80
  -3  -6   2    8.50    4.90
  -3  -6   2    0.60    3.80
  -3  -6   2    4.30    3.50
  -3  -6   2    1.40    3.60
   3  -6  -2    3.70    4.70
  -3  -6   2    6.40    5.40
   3  -6  -2   11.50   12.90
  -3  -6   2   -1.40    7.70
   3  -6  -2    4.30    5.20
   3  -6  -2    2.10    6.90
  -3   6   2    0.80    3.80
   3   6  -2    7.90    4.40
  -3   6   2    7.90    4.10
  -3   6   2    4.20    4.20
   3   6  -2    9.40    5.00
  -3   6   2   33.10   17.70
  -3   6   2    7.00    4.10
  -3   6   2    1.00    3.40
  -3   6   2   11.40    5.40
  -3   6   2   -4.50    8.50
  -3   6   2    2.70    3.70
   3   6  -2   -1.60    5.50
  -2  -6   2    2.60    4.10
   2  -6  -2    3.50    4.80
  -2  -6   2    3.90    8.70
   2  -6  -2    8.30    8.00
  -2  -6   2    8.10    4.20
   2  -6  -2    7.20    4.00
  -2  -6   2    2.60    3.40
  -2   6   2    0.10   10.00
   2   6  -2    5.50    3.40
  -2   6   2    1.00   10.00
  -2   6   2    3.60    3.30
  -2   6   2    4.10    4.00
  -2   6   2   -2.80    7.30
  -2   6   2    5.50    3.60
  -2   6   2    0.00    3.80
   2   6  -2    7.60    4.10
  -2   6   2    9.40    6.50
  -2   6   2    8.70    4.10
  -2   6   2    2.00    3.80
   2   6  -2    5.10    3.00
   2   6  -2   -0.50    6.80
  -2   6   2   -1.80    3.50
  -2   6   2    1.00    4.30
   1  -6  -2   39.90    8.50
   1  -6  -2   36.70    6.10
  -1  -6   2   27.70    5.20
  -1  -6   2   31.40   12.10
  -1  -6   2   42.10    5.80
  -1  -6   2   42.70    6.20
  -1   6   2   21.60    6.40
  -1   6   2   49.30    9.50
  -1   6   2   38.80    7.60
  -1   6   2   39.70    5.80
  -1   6   2   36.90    6.10
   1   6  -2   34.00    6.50
   1   6  -2   32.90    6.60
   1   6  -2   27.10    4.70
  -1   6   2   25.60    5.00
   1   6  -2   33.60    6.50
  -1   6   2   43.60    7.60
   1   6  -2   45.40    8.10
  -1   6   2   27.40    9.40
  -1   6   2   32.00    5.00
  -1   6   2   29.10    6.50
   0  -6  -2   52.49    6.30
   0  -6   2   63.29    9.60
   0  -6   2   67.09    6.40
   0  -6  -2   58.39   13.30
   0  -6   2   60.79   12.10
   0  -6   2   75.39   12.20
   0   6   2   56.29    8.70
   0   6   2   45.50    9.60
   0   6   2   69.09    8.70
   0   6   2   57.49    9.20
   0   6   2   56.09    8.10
   0   6  -2   62.19    7.10
   0   6  -2   62.69    7.30
   0   6  -2   75.49    7.50
   0   6   2   45.90    6.70
   0   6   2   48.20    8.00
   0   6  -2   60.59    7.20
   0   6  -2   49.30    6.10
   0   6  -2   54.09    8.70
   0   6   2   54.79    8.10
   0   6  -2   51.49   10.30
   0   6   2   55.09    6.30
  -1  -6  -2  135.79   22.60
   1  -6   2  173.38   10.20
   1  -6   2  156.98    9.60
   1  -6   2  187.68   12.00
  -1  -6  -2  164.28    9.90
   1  -6   2  166.18   14.40
  -1   6  -2  161.98   10.60
   1   6   2  158.48   12.10
   1   6   2  158.78   12.10
  -1   6  -2  154.68   10.40
  -1   6  -2  164.38   10.80
  -1   6  -2  157.28   10.00
   1   6   2  163.48   10.70
   1   6   2  153.08   10.10
  -1   6  -2  153.98   10.80
  -1   6  -2  180.58   16.00
  -1   6  -2  148.09   11.70
  -1   6  -2  175.68   12.20
   1   6   2  152.08   12.80
   1   6   2  164.28   11.40
   1   6   2  157.18   11.00
   2  -6   2  795.32   34.70
   2  -6   2  775.12   39.10
   2  -6   2  818.62   35.20
  -2  -6  -2  834.52   35.30
  -2  -6  -2  779.52   35.40
  -2  -6  -2  823.62   35.00
   2  -6   2  790.12   35.30
  -2   6  -2  819.02   35.20
  -2   6  -2  813.32   39.60
  -2   6  -2  795.82   35.20
   2   6   2  827.42   36.20
   2   6   2  766.12   35.00
  -2   6  -2  760.62   35.60
  -2   6  -2  818.02   35.60
  -2   6  -2  800.62   35.80
   2   6   2  841.12   36.00
   2   6   2  823.02   35.50
  -2   6  -2  794.62   41.00
  -2   6  -2  840.22   35.40
  -3  -6  -2  105.09    8.50
   3  -6   2  119.09    9.90
   3  -6   2   96.49    9.00
  -3  -6  -2   91.79    9.80
   3  -6   2   83.59   18.50
  -3  -6  -2   99.59    9.20
   3  -6   2   78.69    9.50
  -3  -6  -2   99.99   10.10
   3  -6   2   99.69    8.50
  -3   6  -2  112.69    8.30
  -3   6  -2   96.89    8.20
   3   6   2   90.19    9.20
  -3   6  -2  106.99    8.50
   3   6   2   96.09    9.40
  -3   6  -2  112.39   10.80
  -3   6  -2   77.19   13.30
   3   6   2   92.49    8.50
  -3   6  -2   98.09    8.70
  -3   6  -2   67.79   14.80
  -4  -6  -2   10.20    3.90
  -4  -6  -2    7.30    4.30
   4  -6   2    0.90    3.00
   4  -6   2    7.80    4.10
  -4  -6  -2   15.50    3.60
  -4  -6  -2   13.60    4.70
   4  -6   2   25.30    7.70
   4  -6   2   15.80    4.90
  -4  -6  -2    0.20    7.70
  -4  -6  -2    7.10    5.00
  -4   6  -2    6.50    3.00
  -4   6  -2    9.00    4.30
  -4   6  -2    9.60    3.30
   4   6   2   15.30    4.10
   4   6   2    6.60    3.60
  -5  -6  -2   27.10    4.30
   5  -6   2   10.00    7.50
   5  -6   2   24.60    4.10
  -5  -6  -2   22.20    3.30
   5  -6   2   21.00    3.70
  -5  -6  -2   23.30    6.30
  -5  -6  -2   27.70    5.80
   5  -6   2   27.50    6.50
  -5   6  -2   28.90    4.40
  -5   6  -2   29.20    4.80
  -5   6  -2   23.00    4.20
   5   6   2   29.40    5.20
   5   6   2   25.80    4.60
  -5  -7   2   15.80    4.70
  -5  -7   2   10.60    2.00
  -5  -7   2    4.00    4.00
  -5   7   2    6.60    2.50
  -5   7   2    9.20    3.70
  -5   7   2   11.30    2.90
  -4  -7   2   28.70    6.10
   4  -7  -2   50.49    9.40
  -4  -7   2   24.80    4.30
  -4  -7   2   32.50    5.90
   4   7  -2   30.90    5.50
  -4   7   2   26.00    4.40
  -4   7   2   33.10    4.60
  -4   7   2   29.90    4.60
  -4   7   2   26.40    5.60
   3  -7  -2   -3.20    6.40
  -3  -7   2   -1.80    4.30
  -3  -7   2    2.00    3.70
  -3  -7   2    8.80    8.10
   3  -7  -2  -11.80    8.00
  -3  -7   2    7.90    3.50
   3   7  -2   -7.90    5.10
  -3   7   2   -4.20    4.60
  -3   7   2   -0.40    4.10
   3   7  -2    6.90    6.10
  -3   7   2   -3.70    4.40
   3   7  -2    3.40    2.80
  -3   7   2    5.10    3.50
  -3   7   2    1.40    2.90
  -3   7   2    7.30    3.50
  -2  -7   2    1.20    4.50
   2  -7  -2   -3.00    7.10
  -2  -7   2    4.80    6.00
  -2  -7   2    5.90    6.70
  -2  -7   2    2.20    4.20
   2  -7  -2    5.80    6.20
  -2   7   2    5.40    3.90
   2   7  -2    0.70    3.40
  -2   7   2    9.80    4.10
   2   7  -2    1.60    3.40
  -2   7   2    6.90    4.20
   2   7  -2    5.00    3.60
  -2   7   2    8.00    3.70
  -2   7   2    7.70    3.40
  -2   7   2   10.30    4.50
  -1  -7   2   -6.00   17.00
  -1  -7   2    2.00    4.00
  -1  -7   2    7.70    5.10
  -1   7   2   -5.10    4.50
   1   7  -2    5.40    4.20
  -1   7   2   10.50    4.00
   1   7  -2    4.70    3.40
  -1   7   2    8.00    3.50
   1   7  -2    1.60    4.20
   1   7  -2   10.50    3.70
  -1   7   2    1.90    4.50
  -1   7   2   10.10    4.20
  -1   7   2    4.50    3.70
   0  -7   2   10.10   12.70
   0  -7   2    6.30    5.00
   0  -7   2    2.50    4.20
   0  -7   2    6.30    5.80
   0   7  -2    6.60    3.70
   0   7   2    9.00    4.50
   0   7   2    4.00    5.90
   0   7   2    6.30    3.90
   0   7   2    9.10    3.70
   0   7  -2    0.60    3.80
   0   7   2    2.90    4.10
   0   7  -2    6.00    3.80
   0   7   2   -1.90    3.80
   0   7  -2    6.80    3.80
   0   7   2    6.50    6.00
  -1  -7  -2   -4.50    6.00
   1  -7   2    4.90   12.50
   1  -7   2    9.10    4.40
   1  -7   2   -0.70    5.60
   1  -7   2   -2.60    7.70
  -1  -7  -2    6.60    5.60
   1   7   2    3.70    6.40
   1   7   2   -0.20    4.40
   1   7   2    1.10    3.20
  -1   7  -2   -4.20    3.10
   1   7   2    2.50    5.40
  -1   7  -2    5.40    4.10
  -1   7  -2    0.50    4.20
  -1   7  -2   -0.10    3.70
   1   7   2    2.30    2.90
  -1   7  -2    1.10    3.80
   1   7   2    5.30    3.40
  -1   7  -2    1.80    4.30
  -2  -7  -2  257.47   16.40
   2  -7   2  265.07   14.50
   2  -7   2  257.37   16.40
   2  -7   2  275.27   15.40
  -2  -7  -2  272.67   16.70
  -2  -7  -2  276.37   14.80
  -2   7  -2  283.97   14.60
   2   7   2  272.57   16.30
  -2   7  -2  280.37   14.30
  -2   7  -2  265.57   14.00
   2   7   2  269.87   14.60
   2   7   2  268.37   14.20
  -2   7  -2  278.47   14.00
  -2   7  -2  288.27   15.00
  -3  -7  -2  333.47   17.10
  -3  -7  -2  345.47   17.00
   3  -7   2  369.46   17.60
  -3  -7  -2  340.77   18.40
   3  -7   2  345.27   20.30
   3  -7   2  389.76   16.90
   3  -7   2  328.37   16.90
   3   7   2  335.77   17.00
   3   7   2  331.77   17.20
  -3   7  -2  362.96   17.30
  -3   7  -2  339.37   16.60
   3   7   2  350.86   17.10
  -3   7  -2  334.17   16.90
   4  -7   2   29.00    4.60
   4  -7   2   28.70    6.20
  -4  -7  -2   30.10    6.60
   4  -7   2   28.70    4.40
  -4  -7  -2   38.40    8.00
  -4  -7  -2   32.80    4.30
   4   7   2   31.60    4.90
  -4   7  -2   26.70    3.50
  -4   7  -2   29.40    4.50
  -4   7  -2   25.00    3.70
   4   7   2   38.70    5.50
  -5  -7  -2   -2.70    1.70
   5  -7   2   -2.10    2.00
  -5  -7  -2    6.70    3.40
  -5   7  -2    0.50    2.20
  -5   7  -2   -3.90    2.40
  -4  -8   2   15.50    2.40
   4   8  -2   13.80    3.70
  -4   8   2   21.30    3.30
  -4   8   2   19.60    3.10
  -4   8   2   16.60    2.70
  -3  -8   2   66.49    7.90
  -3  -8   2   65.19    5.30
  -3   8   2   71.49    5.90
  -3   8   2   74.19    5.90
  -3   8   2   68.89    5.90
  -3   8   2   72.89    5.40
   3   8  -2   65.59    5.60
  -2  -8   2    0.80    9.30
  -2  -8   2   -7.30    4.10
  -2  -8   2   -4.50    4.90
   2   8  -2   -2.70    3.30
  -2   8   2   -1.80    3.10
  -2   8   2    0.40    2.80
   2   8  -2    1.50    2.70
  -1  -8   2   -4.20    5.60
  -1  -8   2   -2.40    6.30
  -1   8   2   -1.00    4.70
   1   8  -2   -1.20    2.70
  -1   8   2    1.40    3.00
   1   8  -2    1.80    3.10
  -1   8   2    4.00    3.30
  -1   8   2    0.30    2.70
   1   8  -2    0.20    3.30
   0  -8   2   53.99   10.40
   0  -8   2   66.19    9.30
   0   8   2   49.70    7.10
   0   8  -2   59.49    7.00
   0   8   2   59.59    6.80
   0   8  -2   62.09    6.20
   0   8  -2   70.59    6.80
   0   8   2   62.19    6.70
   0   8   2   56.99    5.70
   0   8   2   55.19    6.00
   1  -8   2    9.70    6.40
   1  -8   2   16.40    7.50
  -1   8  -2   11.50    2.90
   1   8   2    5.20    5.10
  -1   8  -2   18.90    4.00
  -1   8  -2    9.40    3.30
  -1   8  -2   14.20    3.60
   1   8   2   12.10    3.50
   1   8   2   11.00    4.10
   1   8   2   11.40    3.30
   2  -8   2  253.67   15.40
   2   8   2  241.78   13.50
   2   8   2  260.97   12.90
  -2   8  -2  270.07   12.90
  -2   8  -2  259.97   12.70
   2   8   2  260.47   13.00
  -2   8  -2  265.27   12.90
  -2   8  -2  249.18   12.60
   3  -8   2  498.95   23.90
   3  -8   2  583.04   25.00
  -3   8  -2  553.94   23.20
   3   8   2  512.15   23.10
   3   8   2  514.25   23.50
  -3   8  -2  543.95   23.00
  -3   8  -2  548.25   23.10
  -1   9   2   27.90    5.10
  -1   9   2   17.10    2.80
   1   9  -2   20.80    3.10
   1   9  -2   17.80    3.10
   0   9  -2    0.20    3.50
   0   9   2    0.80    2.40
   0   9  -2    0.40    2.30
   1   9   2    4.70    2.40
   1   9   2   -0.90    2.50
  -1   9  -2    0.80    2.60
  -7   0   3   43.20    5.20
   7   0  -3   56.79    6.80
   7   0  -3   55.79    5.30
   7   0  -3   62.09    6.50
  -6   0   3    1.20    3.00
   6   0  -3   -1.10    2.50
  -6   0   3    3.50    2.80
  -6   0   3   -4.70    4.40
   6   0  -3    1.10    4.00
  -6   0   3   -2.00    6.20
   6   0  -3    1.40    2.50
  -6   0   3    0.30    3.00
   6   0  -3    3.20    5.40
   6   0  -3   -3.80    3.80
  -6   0   3    3.50   13.40
  -5   0   3   70.89    6.70
  -5   0   3   66.59   10.90
  -5   0   3   77.29    7.00
  -5   0   3   68.49   14.20
  -5   0   3   58.89    7.30
   5   0  -3   55.09   13.20
   5   0  -3   65.39    5.60
   5   0  -3   80.99    8.40
   5   0  -3   59.79    7.10
   4   0  -3    4.70    2.60
   4   0  -3   -1.00    2.70
   4   0  -3    1.40    2.60
  -4   0   3    7.70    4.70
   4   0  -3   -2.50    3.40
   4   0  -3   -0.80    4.80
  -4   0   3    0.70    3.00
  -4   0   3    0.70    3.30
  -4   0   3    2.00    3.20
  -4   0   3    1.20    4.00
  -4   0   3   -3.50    3.90
   3   0  -3  909.61   38.90
  -3   0   3  955.00   40.70
  -3   0   3  947.61   38.80
   3   0  -3  957.90   39.30
   3   0  -3  915.91   39.50
  -3   0   3  959.70   39.40
   3   0  -3  888.01   38.70
  -2   0   3    1.00    2.90
   2   0  -3    0.90    1.80
  -2   0   3    1.00    1.80
   2   0  -3    1.30    1.50
  -1   0   3  892.61   35.80
  -1   0   3  898.51   36.20
   1   0  -3  855.61   35.90
   0   0  -3   -0.20    0.40
   0   0  -3    0.50    0.80
   0   0   3    0.10    0.60
   0   0   3   -0.10    0.90
   0   0  -3   -1.30    0.90
   1   0   3    0.70    1.30
   1   0   3   -0.40    0.90
  -1   0  -3    1.30    1.80
  -1   0  -3   -1.20    1.00
  -1   0  -3   -1.60    1.40
  -2   0  -3   -1.20    1.70
   2   0   3   -1.60    1.90
   2   0   3   -0.70    1.80
  -2   0  -3    1.30    1.50
   2   0   3   -1.60    1.20
  -3   0  -3   83.79    6.60
  -3   0  -3   86.99    6.00
   3   0   3   94.09    6.80
   3   0   3   93.69    7.10
   3   0   3   96.39    7.30
  -3   0  -3   92.79    6.00
   3   0   3   89.99    6.80
  -4   0  -3    2.00    2.50
  -4   0  -3   -0.40    4.60
   4   0   3    7.50    4.50
   4   0   3    0.90    2.60
   4   0   3   -6.70    4.90
  -4   0  -3    1.10    4.50
  -4   0  -3    1.20    5.40
  -4   0  -3   -3.30    3.50
  -4   0  -3   -1.30    3.00
   4   0   3   -7.30    4.60
   4   0   3   -5.10    3.70
   5   0   3  372.86   29.20
   5   0   3  396.46   17.20
   5   0   3  385.16   18.40
   5   0   3  380.86   18.90
  -5   0  -3  394.26   19.20
  -5   0  -3  380.36   17.20
  -5   0  -3  402.96   19.60
   5   0   3  374.36   19.40
  -5   0  -3  381.26   26.10
  -5   0  -3  393.66   18.30
  -6   0  -3    5.60    2.90
   6   0   3   -0.70    2.70
  -6   0  -3    0.10    3.10
   6   0   3    2.70    3.50
   6   0   3    1.10    3.00
  -6   0  -3    2.40    3.30
  -7   0  -3   48.30    5.90
   7   0   3   40.80    5.50
  -7   0  -3   49.50    5.60
   7   0   3   48.30    4.70
  -7   0  -3   45.80    4.80
  -7  -1   3    0.60    2.80
  -7  -1   3    5.90    3.80
   7  -1  -3   10.90    6.80
   7  -1  -3    5.10    2.10
  -7  -1   3    4.80    2.80
   7  -1  -3    5.40    3.30
   7  -1  -3    0.70    2.10
  -7   1   3    6.20    3.20
   7   1  -3    0.30    2.70
  -7   1   3    3.10    2.20
   7   1  -3    2.30    2.70
   7   1  -3    0.20    3.40
   6  -1  -3   10.80    2.70
  -6  -1   3    7.50    2.90
   6  -1  -3    9.20    4.20
  -6  -1   3   14.60    4.20
   6  -1  -3   11.30    5.30
   6  -1  -3    9.60    4.50
  -6  -1   3    6.80    4.70
  -6  -1   3    5.80    2.90
   6  -1  -3    6.90    2.70
   6  -1  -3  -11.20   14.90
  -6  -1   3    1.10   17.60
  -6   1   3    2.20   13.40
  -6   1   3   23.80   11.40
  -6   1   3    3.50    4.80
   6   1  -3    5.10    3.50
  -6   1   3    8.80    5.30
  -6   1   3    7.50    3.00
   6   1  -3    6.80    3.00
   6   1  -3    8.90    4.30
   5  -1  -3    8.70    3.50
  -5  -1   3   11.20    6.80
  -5  -1   3    2.90    2.90
  -5  -1   3    4.90    6.90
  -5  -1   3    3.20    2.90
   5  -1  -3   24.60   10.70
   5  -1  -3    0.30    6.30
   5  -1  -3    6.90    2.80
  -5  -1   3    0.20    4.20
   5  -1  -3    3.50    2.60
   5  -1  -3    2.00    4.80
   5  -1  -3   -6.60    8.50
  -5  -1   3    5.30    2.60
  -5   1   3    1.00    2.90
   5   1  -3    8.10    4.30
  -5   1   3   20.50   11.30
  -5   1   3    1.50    3.50
  -5   1   3    3.20    5.00
   5   1  -3    1.70    2.50
  -5   1   3    5.40    8.20
   5   1  -3    4.80    2.70
  -5   1   3   -0.90    2.70
  -4  -1   3  155.28   11.10
   4  -1  -3  149.39    9.90
   4  -1  -3  161.58   12.00
  -4  -1   3  160.08    9.40
  -4  -1   3  161.08    8.80
  -4  -1   3  147.09    9.50
  -4  -1   3  138.19   10.40
   4  -1  -3  160.18    9.30
   4  -1  -3  164.18    9.50
  -4  -1   3  163.48    8.50
   4  -1  -3  152.78    9.10
  -4  -1   3  141.99   10.90
  -4  -1   3  169.38    9.20
   4   1  -3  152.28    8.70
  -4   1   3  158.08   18.70
  -4   1   3  164.58    9.60
  -4   1   3  160.38   11.90
  -4   1   3  164.48    9.70
   4   1  -3  168.98   10.00
  -4   1   3  148.79   10.60
  -4   1   3  160.08   12.10
  -3  -1   3    5.50    2.80
   3  -1  -3    2.90    2.10
   3  -1  -3    5.90    2.90
   3  -1  -3    5.00    2.20
  -3  -1   3    7.60    2.60
  -3  -1   3    8.70    2.50
  -3  -1   3    4.40    2.20
   3  -1  -3    4.10    2.70
   3   1  -3   10.90    3.00
   3   1  -3    7.90    3.00
  -3   1   3    2.80    2.90
   3   1  -3    0.70    2.70
   3   1  -3    6.90    2.80
  -2  -1   3  283.97   12.60
  -2  -1   3  269.87   12.40
  -2  -1   3  289.47   13.00
   2  -1  -3  275.07   12.40
   2  -1  -3  269.77   12.40
  -2  -1   3  272.47   13.20
   2   1  -3  278.17   12.60
  -2   1   3  270.37   13.10
  -2   1   3  284.27   13.20
  -1  -1   3   48.70    3.50
  -1  -1   3   48.80    3.10
   1  -1  -3   44.10    2.70
  -1  -1   3   47.80    3.30
  -1  -1   3   46.90    3.30
   1   1  -3   50.39    3.70
  -1   1   3   39.20    3.20
  -1   1   3   43.90    3.30
   0  -1   3  125.89    5.80
   0  -1  -3  121.09    5.10
   0  -1   3  125.99    6.30
   0  -1   3  124.59    5.90
   0  -1  -3  116.89    5.30
   0  -1  -3  118.69    5.80
   0  -1   3  117.09    5.70
   0   1   3  129.59    6.00
   0   1  -3  120.29    6.10
   0   1  -3  128.59    5.90
   0   1  -3  123.59    6.10
   0   1   3  138.69    5.90
   0   1   3  123.49    6.20
  -1  -1  -3    4.40    1.30
   1  -1   3    4.80    1.60
   1  -1   3    5.70    1.70
  -1  -1  -3    4.30    1.50
  -1  -1  -3    5.70    1.90
  -1   1  -3    6.40    1.80
  -1   1  -3   -0.40    2.50
   1   1   3    5.40    1.20
  -1   1  -3    3.90    1.50
  -1   1  -3    5.30    1.60
   2  -1   3   14.60    2.90
  -2  -1  -3   11.20    2.40
  -2  -1  -3   13.30    2.30
   2  -1   3   14.40    3.10
   2  -1   3   18.40    3.40
   2  -1   3   19.30    3.70
  -2   1  -3   14.60    2.80
  -2   1  -3   11.00    2.50
  -2   1  -3   16.70    3.70
   2   1   3   11.30    3.40
   2   1   3   12.50    2.60
   2   1   3   14.70    2.90
  -2   1  -3   16.80    3.10
   3  -1   3   66.49    5.40
  -3  -1  -3   78.19    6.50
   3  -1   3   71.09    5.90
  -3  -1  -3   74.69    5.40
   3  -1   3   64.39    5.90
  -3  -1  -3   68.09    5.60
   3  -1   3   62.29    6.80
  -3  -1  -3   73.79    5.30
  -3   1  -3   66.69    6.30
   3   1   3   76.49    6.00
  -3   1  -3   63.49    6.90
  -4  -1  -3   72.09    5.90
   4  -1   3   64.19    6.60
  -4  -1  -3   87.79   10.50
   4  -1   3   77.79    7.30
   4  -1   3   86.39   10.00
  -4  -1  -3   67.59    5.80
   4  -1   3   72.69    6.70
  -4  -1  -3   74.29    6.90
   4  -1   3   86.39    8.60
   4  -1   3   68.69    6.20
   4  -1   3   66.49    5.80
  -4  -1  -3   76.09    6.60
  -4  -1  -3   69.89    7.40
   4   1   3   82.89    6.70
  -4   1  -3   82.29    7.70
   4   1   3   83.59    7.40
  -4   1  -3   78.29    7.60
  -4   1  -3   70.99   10.20
  -5  -1  -3   16.60    5.70
   5  -1   3   24.50    4.40
   5  -1   3   21.80    3.20
  -5  -1  -3   16.40    3.30
  -5  -1  -3   21.70    4.50
   5  -1   3   20.30    4.60
  -5  -1  -3   35.00    6.30
   5  -1   3   14.80    3.50
   5  -1   3    4.40    8.00
  -5  -1  -3   21.50    4.00
   5  -1   3   22.90    5.30
   5  -1   3   -5.00   12.70
  -5   1  -3   18.80    3.70
   5   1   3   20.10    4.60
  -5   1  -3   27.20    5.80
   5   1   3   25.90    4.50
   5   1   3   29.10    4.70
  -6  -1  -3  118.29    8.00
   6  -1   3  114.79    9.00
  -6  -1  -3  134.79    9.40
  -6  -1  -3  118.39    7.10
   6  -1   3  124.59    9.60
  -6  -1  -3  116.69   10.10
   6  -1   3  119.49    6.80
   6  -1   3  115.19    7.90
  -6   1  -3  112.19    8.60
  -6   1  -3  125.19    8.10
   6   1   3  110.39    8.10
  -6   1  -3  121.39    9.10
   6   1   3  125.39    9.00
   6   1   3  111.39    8.10
   7  -1   3   -4.30    3.80
  -7  -1  -3    1.90    4.00
  -7  -1  -3    1.50    2.30
  -7  -1  -3   -1.00    3.00
   7  -1   3   -1.00    2.00
   7   1   3   -1.40    3.40
  -7   1  -3   -6.70    6.60
  -7   1  -3    3.60    2.20
  -7  -2   3   -1.20    3.40
  -7  -2   3    3.60    2.30
  -7  -2   3    4.70    3.50
   7  -2  -3   -3.40    5.80
  -7  -2   3    9.40    2.50
   7  -2  -3    5.60    3.00
   7  -2  -3    5.40    1.80
   7  -2  -3    8.00    2.50
   7   2  -3    8.80    2.70
  -7   2   3    3.80    2.90
  -7   2   3   10.70    3.00
  -7   2   3    6.50    2.30
   7   2  -3    4.10    4.60
   6  -2  -3   16.30    6.40
   6  -2  -3   23.90    4.20
   6  -2  -3   14.60    4.90
  -6  -2   3   15.50    3.40
   6  -2  -3   24.40    5.10
  -6  -2   3   10.20    4.60
   6  -2  -3   14.70    2.80
  -6  -2   3   20.40    3.80
  -6  -2   3   18.50    3.80
   6  -2  -3    1.30    9.10
  -6   2   3   -7.40   18.80
  -6   2   3   15.20   11.00
   6   2  -3   18.90    3.50
   6   2  -3   13.90    5.20
   5  -2  -3  109.09    9.80
  -5  -2   3  116.39    8.30
   5  -2  -3  118.79   21.10
  -5  -2   3  119.89    8.90
  -5  -2   3  108.39   13.70
   5  -2  -3  108.09   10.80
  -5  -2   3  118.29    7.30
   5  -2  -3  121.19    8.00
   5  -2  -3  124.49    8.50
  -5  -2   3  124.89   11.30
  -5  -2   3  123.19    8.60
   5  -2  -3  129.39    9.20
  -5   2   3  105.49    8.20
  -5   2   3  127.59   19.10
   5   2  -3  121.39    8.30
  -5   2   3  124.29   11.20
  -5   2   3  136.99   19.80
   5   2  -3  136.99   10.50
  -5   2   3  128.99   20.00
  -5   2   3  137.59   16.00
  -5   2   3  101.79    9.30
  -5   2   3  123.29   11.10
  -4  -2   3   89.29   12.10
   4  -2  -3  104.59    8.10
  -4  -2   3   98.79    7.30
  -4  -2   3  103.29    6.60
  -4  -2   3  106.29    9.50
  -4  -2   3   87.59    8.70
  -4  -2   3   96.09   10.00
   4  -2  -3  105.59    7.80
  -4  -2   3  102.39    7.90
   4  -2  -3   98.09    7.40
  -4  -2   3   99.39    6.90
   4  -2  -3  104.29   11.50
   4  -2  -3  109.39    8.60
  -4   2   3   98.09   10.30
  -4   2   3  117.89    9.40
  -4   2   3  120.29   10.70
  -4   2   3   97.59    9.90
   4   2  -3   93.79   10.00
  -4   2   3   94.49   10.10
  -4   2   3  101.39    9.00
  -4   2   3  101.29    7.20
  -3  -2   3   74.89    6.40
   3  -2  -3   70.49    6.10
   3  -2  -3   64.39    5.30
   3  -2  -3   65.79    5.20
   3  -2  -3   70.59    7.00
  -3  -2   3   63.39    6.60
  -3  -2   3   69.89    5.70
  -3  -2   3   64.69    5.40
  -3  -2   3   70.89    5.30
  -3   2   3   75.69    6.30
  -3   2   3   74.99    7.10
  -3   2   3   75.39    6.90
  -2  -2   3  407.96   18.40
  -2  -2   3  447.96   18.90
   2  -2  -3  433.96   18.00
  -2  -2   3  435.56   19.50
  -2  -2   3  428.36   20.20
  -2  -2   3  411.36   18.40
   2  -2  -3  435.96   18.10
   2  -2  -3  431.16   19.40
  -2   2   3  408.46   19.60
  -2   2   3  417.66   19.20
   2   2  -3  411.46   17.40
  -2   2   3  426.06   19.00
   2   2  -3  407.36   17.50
   2   2  -3  398.96   19.00
  -1  -2   3  103.09    5.40
  -1  -2   3   97.39    5.80
  -1  -2   3   93.09    5.10
  -1  -2   3   95.69    5.60
  -1   2   3   93.49    6.20
  -1   2   3   92.09    6.00
  -1   2   3   99.79    5.70
   1   2  -3   93.69    4.60
   0  -2   3  403.66   17.80
   0  -2   3  413.56   17.80
   0  -2   3  437.16   18.50
   0  -2   3  424.26   18.00
   0   2   3  440.56   18.90
   0   2  -3  437.56   18.10
   0   2   3  420.86   18.40
   0   2   3  422.36   18.40
   0   2  -3  428.56   18.40
   0   2  -3  419.16   18.50
   1  -2   3  117.69    6.20
  -1  -2  -3  122.49    6.50
  -1  -2  -3  119.39    6.10
   1  -2   3  118.19    6.10
  -1  -2  -3  118.99    6.10
  -1  -2  -3  122.39    5.70
   1  -2   3  133.09    7.10
  -1   2  -3  124.79    7.10
  -1   2  -3  122.39    6.40
  -1   2  -3  122.29    7.00
   1   2   3  121.49    7.10
  -2  -2  -3  141.99    7.70
  -2  -2  -3  134.49    9.20
  -2  -2  -3  154.48    7.60
   2  -2   3  147.19    7.60
   2  -2   3  158.68    8.50
   2  -2   3  141.59    7.80
  -2  -2  -3  151.68    8.10
   2  -2   3  147.39    8.70
  -2   2  -3  138.49    8.20
  -2   2  -3  143.09    8.70
  -2   2  -3  157.28    8.30
  -3  -2  -3   41.20    4.20
   3  -2   3   61.69    6.40
   3  -2   3   42.40    4.70
   3  -2   3   45.60    5.30
   3  -2   3   39.40    6.30
   3  -2   3   41.30    6.80
  -3  -2  -3   45.60    6.40
  -3  -2  -3   49.40    4.80
  -3   2  -3   45.70    5.80
  -3   2  -3   50.79    6.80
  -3   2  -3   44.80    6.30
  -3   2  -3   51.79    7.10
  -3   2  -3   43.20    5.90
   3   2   3   51.79    7.80
   4  -2   3    9.80    3.30
  -4  -2  -3   12.60    5.60
   4  -2   3   15.40    3.20
   4  -2   3    7.40    4.50
   4  -2   3   12.80    4.00
  -4  -2  -3   13.90    4.40
  -4  -2  -3   14.40    3.90
   4  -2   3   20.20    4.00
   4  -2   3    1.40    7.80
  -4  -2  -3   12.80    3.40
  -4  -2  -3    8.50    2.90
  -4  -2  -3   17.30    3.30
   4  -2   3   12.30    4.00
  -4  -2  -3   12.60    3.50
   4  -2   3   10.10    7.60
  -4   2  -3   15.70    5.50
   4   2   3   11.40    3.40
  -4   2  -3    8.50    3.10
   4   2   3   17.00    4.50
  -4   2  -3   16.50    4.00
   4   2   3    5.90    6.10
  -4   2  -3   11.00    4.90
  -5  -2  -3   38.40    6.20
   5  -2   3   47.20    6.30
  -5  -2  -3   41.20    7.70
  -5  -2  -3   67.09   13.90
   5  -2   3   49.60    8.90
   5  -2   3   51.59    7.60
   5  -2   3   49.80    6.70
   5  -2   3   48.60    6.90
   5  -2   3   44.50    7.90
  -5  -2  -3   41.60    4.70
  -5  -2  -3   43.70    5.80
   5  -2   3   52.29    4.80
  -5  -2  -3   49.70    6.40
   5   2   3   42.60    5.60
  -5   2  -3   38.20    7.80
  -5   2  -3   51.19    5.80
  -5   2  -3   36.40    8.30
   5   2   3   40.60    7.30
  -5   2  -3   75.39   16.50
  -6  -2  -3  182.68   13.00
  -6  -2  -3  162.78   12.60
   6  -2   3  172.28   11.10
   6  -2   3  181.48   13.70
   6  -2   3  176.98   10.50
  -6  -2  -3  170.08   10.20
  -6   2  -3  166.78   10.10
   6   2   3  183.38   10.40
  -6   2  -3  162.88   11.20
  -7  -2  -3   78.99    6.30
  -7  -2  -3   79.69    5.20
   7  -2   3   83.79    5.40
   7   2   3   75.99    5.30
   7   2   3  101.79    8.00
  -7   2  -3   96.99    6.10
   7   2   3   72.39    6.40
  -7   2  -3   81.99    5.60
  -7   2  -3   99.39   11.20
  -7  -3   3   18.10    3.50
   7  -3  -3   20.30    3.90
   7  -3  -3    8.20    3.30
  -7  -3   3   14.70    3.20
   7  -3  -3    8.70    5.30
   7  -3  -3   15.60    2.80
  -7  -3   3   16.30    2.60
   7   3  -3   14.50    2.50
  -7   3   3   24.60    5.20
  -7   3   3   10.90    2.80
  -7   3   3   12.50    2.70
  -6  -3   3    2.00    2.70
   6  -3  -3   -5.70    5.30
  -6  -3   3    4.50    4.80
   6  -3  -3    1.20    2.60
  -6  -3   3   -0.20    2.30
   6  -3  -3    4.10    3.50
   6  -3  -3   -9.10    8.20
  -6  -3   3   14.50    5.80
  -6   3   3    0.10    3.50
  -6   3   3    8.10    4.30
   5  -3  -3   26.70    4.10
  -5  -3   3   35.50   11.40
   5  -3  -3   27.60    5.10
  -5  -3   3   25.10    4.20
  -5  -3   3   21.70    5.60
  -5  -3   3   28.20    5.70
   5  -3  -3   28.30    4.80
   5  -3  -3   20.40    4.20
  -5  -3   3   18.00    4.40
  -5  -3   3   19.00    5.60
  -5  -3   3   27.10    4.40
   5  -3  -3   28.40    6.20
  -5  -3   3   45.90    8.90
  -5   3   3   23.70    4.90
  -5   3   3    8.60    9.90
  -5   3   3   17.50    7.70
  -5   3   3   16.00    4.60
  -5   3   3   12.60    6.90
  -5   3   3   32.10    5.90
  -5   3   3   26.10    4.90
  -5   3   3   26.00    5.20
  -5   3   3   16.60   13.40
   4  -3  -3   72.79    7.40
   4  -3  -3   84.39    7.30
  -4  -3   3   77.69    8.10
  -4  -3   3   81.19    8.30
  -4  -3   3   81.09    6.50
   4  -3  -3   72.09    8.80
  -4  -3   3   72.49   10.20
  -4  -3   3   76.69    8.30
  -4  -3   3   85.49    7.10
   4  -3  -3   66.19   13.50
   4  -3  -3   91.19    7.40
  -4   3   3   71.19   10.80
  -4   3   3   82.09   11.40
  -4   3   3   79.29    9.80
  -4   3   3   73.39   11.10
  -4   3   3   77.49   11.90
   4   3  -3   73.69    8.10
  -4   3   3   82.19    7.80
  -4   3   3   75.39    9.50
  -4   3   3   64.99    9.00
  -3  -3   3   19.20    3.60
  -3  -3   3   20.90    3.80
  -3  -3   3   17.90    4.20
  -3  -3   3   20.90    4.90
   3  -3  -3   20.10    5.70
   3  -3  -3   15.60    3.00
   3  -3  -3   12.50    3.90
  -3  -3   3   17.90    3.20
  -3  -3   3   12.80    3.20
  -3   3   3   25.90    6.00
  -3   3   3   18.20    5.40
  -3   3   3   15.60    4.00
  -3   3   3    9.10    4.00
  -3   3   3   16.80    3.70
   3   3  -3   18.60    7.60
  -3   3   3   18.60    5.10
  -3   3   3   13.70    4.70
  -3   3   3   19.10    3.80
  -3   3   3   22.00    4.80
  -3   3   3   21.10    4.80
  -3   3   3   15.50    7.00
  -2  -3   3  181.28   10.10
   2  -3  -3  191.48    9.30
  -2  -3   3  191.58    9.50
   2  -3  -3  200.48   11.30
  -2  -3   3  191.78    9.70
  -2  -3   3  197.88   10.80
  -2  -3   3  182.08    9.70
   2  -3  -3  193.08    9.20
  -2   3   3  176.58   11.10
  -2   3   3  200.98   11.20
  -2   3   3  190.48   10.40
  -1  -3   3    4.70    1.80
  -1  -3   3    1.90    1.80
  -1  -3   3    3.20    1.60
  -1  -3   3    4.50    2.40
  -1   3   3    5.60    3.50
  -1   3   3    2.20    2.40
  -1   3   3    3.40    1.90
   0  -3   3   59.39    3.80
   0  -3   3   52.49    3.90
   0  -3   3   55.69    4.10
   0  -3   3   59.19    4.80
   0   3   3   59.79    5.40
   0   3   3   53.69    4.90
   0   3  -3   61.69    4.70
   0   3  -3   50.69    5.00
   0   3   3   57.39    5.90
   1  -3   3    3.40    1.70
  -1  -3  -3    6.10    2.10
   1  -3   3    4.00    2.30
  -1  -3  -3    4.40    2.80
  -1  -3  -3    7.50    2.30
  -1  -3  -3    4.50    1.30
   1   3   3    5.70    3.00
  -1   3  -3    4.10    2.80
  -1   3  -3    4.30    2.00
   2  -3   3  374.56   16.70
   2  -3   3  386.66   18.50
   2  -3   3  372.26   16.90
   2  -3   3  371.56   17.10
  -2  -3  -3  380.26   17.70
  -2  -3  -3  378.56   16.50
  -2  -3  -3  383.16   16.70
  -2  -3  -3  342.47   17.10
  -2   3  -3  359.16   17.90
  -2   3  -3  375.76   17.50
  -2   3  -3  371.86   18.30
   3  -3   3   16.10    3.50
   3  -3   3    3.50    8.10
  -3  -3  -3   10.40    5.40
  -3  -3  -3   11.70    2.90
   3  -3   3    8.80    2.90
  -3  -3  -3   10.40    4.20
  -3  -3  -3   12.00    5.60
   3  -3   3   20.20    5.70
  -3  -3  -3   10.00    3.10
  -3  -3  -3   11.40    2.80
   3  -3   3   11.90    4.10
   3  -3   3   11.40    4.30
  -3   3  -3    4.40    4.80
   3   3   3   10.90    4.00
  -3   3  -3   12.50    3.20
  -3   3  -3   10.20    7.60
  -3   3  -3    8.60    3.80
  -3   3  -3   13.00    3.70
  -3   3  -3    9.50    4.50
  -4  -3  -3  108.59    9.30
   4  -3   3   93.09    7.20
  -4  -3  -3  104.69   14.80
   4  -3   3   99.99    7.70
  -4  -3  -3  115.69    7.60
   4  -3   3  105.89    9.30
   4  -3   3  117.39    9.60
  -4  -3  -3   99.79    7.90
  -4  -3  -3  107.29    7.50
   4  -3   3   86.79   12.90
   4  -3   3   83.19    8.10
  -4  -3  -3   96.89    8.90
  -4   3  -3   87.39    9.10
  -4   3  -3  100.59    7.60
   4   3   3   88.49    7.20
  -4   3  -3  128.09   11.80
  -4   3  -3  120.79   13.10
   4   3   3  115.49    9.90
  -5  -3  -3  102.49    9.10
  -5  -3  -3   90.89    8.10
   5  -3   3   74.39   12.80
  -5  -3  -3   91.39    6.70
   5  -3   3   86.39    8.70
  -5  -3  -3   94.89    9.50
   5  -3   3   89.39    6.30
  -5  -3  -3   76.39   12.30
   5  -3   3   88.29    9.50
  -5  -3  -3   90.39    7.40
   5  -3   3   98.19    7.80
  -5   3  -3  100.89   16.00
  -5   3  -3   93.99    8.10
   5   3   3   99.49    7.20
  -5   3  -3   74.19   11.90
  -5   3  -3   79.59    7.40
   6  -3   3  112.29    7.30
   6  -3   3  100.69    8.80
  -6  -3  -3  114.89    9.00
  -6  -3  -3   98.69    6.30
  -6  -3  -3  111.89   12.60
  -6  -3  -3  111.39    7.30
  -6  -3  -3  107.59    7.60
   6  -3   3  111.59    6.40
   6  -3   3  116.49    8.50
   6  -3   3   82.19   14.60
  -6   3  -3  111.29    7.80
  -6   3  -3  125.59    8.20
   6   3   3  112.09    8.70
   6   3   3  107.59    7.10
  -6   3  -3  116.19    7.30
  -7  -3  -3   37.10    3.80
   7  -3   3   47.50    4.00
  -7  -3  -3   49.80    4.50
   7   3   3   39.40    4.50
   7   3   3   50.19    3.70
  -7   3  -3   42.10    4.20
  -7   3  -3   42.30    3.90
   7  -4  -3   11.60    6.20
  -7  -4   3    1.20    2.40
   7  -4  -3    0.70    2.40
  -7  -4   3    2.10    2.80
  -7  -4   3    0.40    2.50
   7  -4  -3   -1.10    2.10
  -7   4   3   -1.90    2.90
   7   4  -3    1.10    2.90
  -6  -4   3    6.70    4.20
  -6  -4   3   -1.80    2.10
  -6  -4   3   -0.40    2.20
  -6  -4   3   -3.00    1.90
   6  -4  -3   -1.00    2.00
   6  -4  -3   -4.40    4.30
   6  -4  -3    4.70    3.20
   6  -4  -3   -3.60    5.60
   6  -4  -3   -1.70   16.90
   6  -4  -3    3.20    3.20
  -6   4   3    6.10    2.70
  -6   4   3    0.10    4.20
  -6   4   3   -0.50    3.40
   6   4  -3   -0.60    3.60
   6   4  -3   -1.80    2.20
  -6   4   3    0.20    2.80
  -5  -4   3  147.69   10.50
  -5  -4   3  126.49    9.30
  -5  -4   3  138.19   12.30
   5  -4  -3  129.29    9.80
  -5  -4   3  131.39    7.80
   5  -4  -3  141.09    8.60
  -5  -4   3  127.79    9.10
   5  -4  -3  140.09    9.60
   5  -4  -3  119.49   11.90
  -5  -4   3  115.79    8.70
   5  -4  -3  127.89    9.70
  -5   4   3  129.69    9.80
  -5   4   3  127.99    8.80
  -5   4   3  119.99    9.60
  -5   4   3  123.39    9.20
  -5   4   3  128.69    9.10
  -5   4   3  133.89   13.10
  -5   4   3   98.09   18.50
  -5   4   3  133.19    8.10
   4  -4  -3    9.90    5.70
  -4  -4   3    2.80    3.10
   4  -4  -3    3.60    3.30
   4  -4  -3   29.00   14.00
   4  -4  -3   -0.70    4.90
  -4  -4   3    3.90    4.30
  -4  -4   3   -9.10    7.40
  -4  -4   3   -0.40    3.40
   4  -4  -3    9.20    4.10
  -4  -4   3   -0.60    4.80
   4  -4  -3    5.10    4.10
  -4  -4   3    2.00    3.70
  -4  -4   3    1.60    2.80
  -4   4   3    5.90    3.50
  -4   4   3   12.40    4.20
  -4   4   3   10.90    4.70
   4   4  -3   -3.80    5.60
  -4   4   3    8.40    3.90
  -4   4   3    3.50    3.60
  -4   4   3   -4.90    6.20
  -4   4   3    3.90    3.00
  -4   4   3   -6.40    6.90
  -4   4   3    7.70    4.10
  -4   4   3    6.20    5.10
  -4   4   3    1.70   10.00
   3  -4  -3   10.80    3.40
   3  -4  -3   12.90    4.80
  -3  -4   3   15.30    5.50
   3  -4  -3    6.40    3.50
  -3  -4   3    6.10    2.90
   3  -4  -3   12.40    7.40
  -3  -4   3   -0.60    4.80
  -3  -4   3   10.90    5.60
  -3  -4   3    8.30    3.50
  -3  -4   3    7.80    3.20
  -3  -4   3    5.30    5.80
  -3   4   3    6.70    3.40
  -3   4   3    8.20    3.40
  -3   4   3   13.30    5.50
  -3   4   3    2.30    6.30
  -3   4   3   16.00    4.10
  -3   4   3   19.00   11.60
  -3   4   3   15.20    5.20
  -3   4   3   12.80    3.90
  -3   4   3    4.50    4.90
  -3   4   3   10.50    3.70
  -3   4   3    7.70    3.70
   2  -4  -3    6.40    4.90
  -2  -4   3    1.30    2.20
  -2  -4   3    2.40    3.30
  -2  -4   3    7.40    3.30
   2  -4  -3    0.90    2.10
   2  -4  -3   -2.40    2.90
  -2  -4   3   -1.40    2.20
   2   4  -3    2.20    3.50
   2   4  -3   -2.00    4.80
  -2   4   3   -0.20    2.40
  -2   4   3    0.50    6.00
  -2   4   3    3.40    5.90
  -2   4   3    2.40    3.70
  -2   4   3   -0.40    3.40
   2   4  -3    9.40    9.10
  -2   4   3   -1.90    4.40
  -2   4   3   -6.40    4.70
  -2   4   3    9.60    4.80
  -2   4   3    8.10    4.90
  -2   4   3    1.60    4.80
  -2   4   3    6.20    7.80
   2   4  -3   -4.20    3.60
  -2   4   3    5.70    5.20
  -2   4   3   -1.80    3.20
  -1  -4   3  144.39    9.60
   1  -4  -3  153.48    9.80
  -1  -4   3  133.99    7.70
  -1  -4   3  150.58    9.10
  -1  -4   3  139.49    9.10
  -1   4   3  137.29    9.10
  -1   4   3  127.89   10.50
  -1   4   3  156.48   10.10
   1   4  -3  130.09   10.10
  -1   4   3  152.18   11.00
  -1   4   3  151.48   11.40
  -1   4   3  150.78   11.40
  -1   4   3  162.08   10.60
  -1   4   3  138.79   11.30
  -1   4   3  130.99    9.10
   1   4  -3  151.68    9.80
  -1   4   3  141.49    9.30
  -1   4   3  157.88   10.40
   1   4  -3  150.58    9.30
   0  -4   3    1.40    4.00
   0  -4   3    4.00    2.30
   0  -4   3    3.70    1.90
   0  -4   3    4.00    3.10
   0  -4   3    3.10    2.00
   0  -4  -3    3.10    2.30
   0   4  -3    0.10    3.80
   0   4   3   -0.90    2.00
   0   4  -3   -1.50    3.50
   0   4   3    4.40    3.30
   0   4   3    5.70    4.00
   0   4   3    6.50    4.00
   0   4  -3    5.30    2.30
   0   4  -3   11.90    4.00
   0   4  -3    1.90    2.80
   0   4   3    1.00    3.90
  -1  -4  -3  163.68    8.10
  -1  -4  -3  142.39   10.00
   1  -4   3  182.28   10.50
  -1  -4  -3  165.68    8.40
   1  -4   3  176.28    8.90
   1  -4   3  182.08   10.50
   1  -4   3  174.28    8.70
   1  -4   3  179.78   10.50
   1   4   3  150.18   10.60
   1   4   3  187.78   12.60
  -1   4  -3  156.98   10.30
  -1   4  -3  174.78   10.30
  -1   4  -3  171.38   10.70
   1   4   3  167.18   11.40
  -1   4  -3  183.98   11.20
   1   4   3  159.88    9.80
  -1   4  -3  191.98   10.30
  -1   4  -3  170.48    9.90
   1   4   3  163.88   10.30
   2  -4   3  120.79   10.60
  -2  -4  -3  127.39    7.50
   2  -4   3  127.89    7.80
  -2  -4  -3  124.69    7.50
   2  -4   3  125.89    9.60
  -2  -4  -3  136.29   10.60
  -2   4  -3  123.69    9.00
   2   4   3  117.29   11.00
   2   4   3  139.29    9.00
  -2   4  -3  135.29   11.20
  -2   4  -3  154.08   10.30
  -2   4  -3  120.79    9.20
  -2   4  -3  146.79   10.40
  -2   4  -3  120.29   13.20
   2   4   3  131.79   11.20
   2   4   3  124.29    9.20
   2   4   3  132.69    9.00
   2   4   3  129.09   10.20
  -2   4  -3  118.09    8.10
  -2   4  -3  139.89    9.80
  -2   4  -3  123.59    9.00
  -2   4  -3  122.19    9.40
  -2   4  -3  153.58    9.40
  -3  -4  -3   64.39    6.40
  -3  -4  -3   60.99    6.30
  -3  -4  -3   50.79    5.70
  -3  -4  -3   69.49   13.10
   3  -4   3   59.99    5.90
   3  -4   3   55.59   10.20
   3  -4   3   47.90    5.90
   3  -4   3   62.19    6.40
   3  -4   3   47.70    6.50
  -3   4  -3   58.49    8.80
  -3   4  -3   44.50    8.20
   3   4   3   73.09    6.20
  -3   4  -3   64.89   10.20
   3   4   3   63.89    8.90
  -3   4  -3   44.40    9.10
  -3   4  -3   41.80    8.50
  -3   4  -3   49.10    9.20
   3   4   3   54.59    8.00
   3   4   3   62.79    9.20
   4  -4   3   87.59    9.50
   4  -4   3   76.39    7.70
  -4  -4  -3   67.49    7.30
   4  -4   3   80.69    6.60
  -4  -4  -3   62.19    8.40
   4  -4   3   78.49    7.50
  -4  -4  -3   81.99    7.90
   4  -4   3   70.59    8.20
  -4  -4  -3   81.59    8.70
  -4  -4  -3   71.19    6.90
  -4  -4  -3   70.89    7.20
   4   4   3   95.39    9.90
  -4   4  -3   84.29   15.20
   4   4   3   83.09    8.60
  -4   4  -3   69.59    7.80
  -4   4  -3   82.49   16.50
  -4   4  -3   83.99    7.80
   4   4   3   78.99    6.50
  -4   4  -3   74.39    9.10
  -4   4  -3   79.69    7.70
  -4   4  -3   77.39    7.00
   4   4   3   64.19    8.30
   5  -4   3   27.10    4.30
  -5  -4  -3   26.00    4.50
  -5  -4  -3   38.00    5.90
   5  -4   3   32.70    6.60
  -5  -4  -3   26.40    7.50
   5  -4   3   25.50    4.50
  -5  -4  -3   34.70    4.70
   5  -4   3   38.60    8.20
  -5  -4  -3   37.90    5.40
  -5   4  -3   30.80    5.60
   5   4   3   34.50    4.70
  -5   4  -3   41.50    5.20
   5   4   3   36.80    6.20
  -5   4  -3   29.50    4.60
  -5   4  -3   31.60    6.70
   6  -4   3   26.40    3.00
  -6  -4  -3   27.70    4.30
  -6  -4  -3   22.00    3.10
  -6  -4  -3   28.50    5.40
  -6  -4  -3    7.90    9.30
   6  -4   3   28.00    4.70
   6  -4   3   34.80    4.50
  -6   4  -3   28.20    3.90
  -6   4  -3   30.00    5.50
   6   4   3   27.10    5.20
   6   4   3   26.70    3.80
  -6   4  -3   31.60    4.60
  -6  -5   3   37.30    7.30
  -6  -5   3   37.90    4.50
  -6  -5   3   31.40    3.20
   6  -5  -3   44.80    9.70
   6  -5  -3   45.90    8.80
   6  -5  -3   17.00    6.70
  -6  -5   3   39.10    4.10
   6  -5  -3   24.20    3.50
  -6   5   3   30.40    4.60
  -6   5   3   25.70    4.50
  -6   5   3   35.80    5.40
   6   5  -3   27.00    3.60
   6   5  -3   25.50    4.30
  -6   5   3   35.40    5.00
   5  -5  -3    3.30    3.70
   5  -5  -3    9.90    3.40
  -5  -5   3    5.80    3.30
   5  -5  -3   19.90    6.50
  -5  -5   3    4.80    3.40
   5  -5  -3    7.70    8.80
  -5  -5   3    3.70    3.40
   5  -5  -3   10.90    4.80
  -5  -5   3    7.60    5.30
  -5  -5   3    0.20    3.00
   5  -5  -3   18.80    6.80
  -5   5   3   10.30    3.60
  -5   5   3    8.60    3.80
  -5   5   3    3.70    6.20
  -5   5   3    2.50    3.50
   5   5  -3    5.40    4.20
   4  -5  -3   46.90    8.10
  -4  -5   3   40.40    5.70
  -4  -5   3   43.50    7.30
  -4  -5   3   52.79   10.50
   4  -5  -3   33.70    5.30
   4  -5  -3   41.50    8.40
  -4  -5   3   27.80    6.50
  -4  -5   3   21.60   13.60
  -4  -5   3   35.30    6.90
  -4  -5   3   41.50    7.00
  -4   5   3   15.30   14.30
  -4   5   3   34.30    6.00
  -4   5   3   37.30    6.60
  -4   5   3   27.50    5.70
   4   5  -3   52.79    7.60
  -4   5   3   35.90    6.90
  -4   5   3   39.30   14.70
  -4   5   3   41.20    7.00
  -4   5   3   42.50   10.00
  -4   5   3   38.20    5.70
  -4   5   3   43.00    6.80
  -3  -5   3   23.70    4.90
  -3  -5   3   17.30    7.60
  -3  -5   3   26.40    5.80
   3  -5  -3   14.30    4.00
  -3  -5   3   26.30    4.40
   3  -5  -3   24.50    5.50
   3  -5  -3   32.30   14.00
   3  -5  -3    6.20    6.60
  -3  -5   3   24.70    5.50
  -3  -5   3   32.50    6.80
  -3   5   3   18.80    4.00
   3   5  -3   18.30    6.20
  -3   5   3   17.90    5.00
  -3   5   3   18.60    4.30
  -3   5   3   11.70    8.50
  -3   5   3   17.90    6.40
  -3   5   3   16.20    4.20
  -3   5   3   27.40    8.20
  -3   5   3   25.10    4.60
  -3   5   3   16.80    6.00
  -3   5   3   25.90    8.90
  -2  -5   3   -3.30    2.80
  -2  -5   3    3.50    3.10
  -2  -5   3   -6.10    5.40
  -2  -5   3    2.00    2.80
   2  -5  -3   -2.60    4.20
   2  -5  -3   -2.40    3.00
  -2  -5   3    1.80    7.50
  -2  -5   3    0.60    5.70
  -2   5   3    0.20    4.40
  -2   5   3    0.00    4.00
   2   5  -3   -2.70    7.20
  -2   5   3    0.00    3.90
  -2   5   3   -6.60    6.30
  -2   5   3   -1.10    3.80
  -2   5   3    3.00    4.70
  -2   5   3   -0.30    6.10
  -2   5   3    6.10    3.20
  -2   5   3   -5.00    4.00
  -2   5   3   -3.40    4.00
   2   5  -3    2.60    3.10
  -2   5   3   -0.20    3.70
  -2   5   3    5.90    4.30
   2   5  -3    6.00    3.60
  -2   5   3    3.60    4.90
   2   5  -3   -3.70    3.60
  -1  -5   3   31.90    4.90
   1  -5  -3   37.20    4.30
  -1  -5   3   32.00    7.00
   1  -5  -3   41.80    8.80
  -1  -5   3   41.20    6.30
  -1  -5   3   37.40    4.70
  -1  -5   3   36.20    5.60
  -1   5   3   24.80    4.90
   1   5  -3   27.60    6.00
  -1   5   3   30.80    5.70
  -1   5   3   49.40    9.40
  -1   5   3   29.80    5.10
  -1   5   3   28.90    7.10
  -1   5   3   29.40    5.50
   1   5  -3   30.00    5.40
   1   5  -3   33.00    5.70
  -1   5   3   34.20    5.60
  -1   5   3   29.50    5.40
   1   5  -3   32.00    6.00
   1   5  -3   31.20    6.70
  -1   5   3   44.90    9.60
  -1   5   3   46.50    7.60
  -1   5   3   33.30    6.90
  -1   5   3   44.80    8.70
  -1   5   3   35.00    5.80
   0  -5  -3    8.10    4.90
   0  -5   3   12.80    3.20
   0  -5   3   14.90    2.90
   0  -5  -3   15.70    5.20
   0  -5  -3   16.70    3.30
   0  -5   3   23.20    5.20
   0   5   3   11.10    5.00
   0   5   3   18.10    6.90
   0   5  -3   17.60    6.50
   0   5   3    8.30    3.60
   0   5   3   10.10    6.70
   0   5  -3   12.60    3.40
   0   5  -3   15.50    4.30
   0   5   3   20.40    7.40
   0   5   3   12.20    5.60
   0   5  -3   17.10    3.70
   0   5  -3   11.20    5.00
   0   5   3   13.50    3.60
   0   5  -3   15.90    4.60
   0   5   3    8.80    4.50
   0   5  -3    6.10    3.60
   0   5  -3   18.90    4.30
   0   5   3   16.50    5.80
   0   5  -3   12.40    3.30
   0   5   3   15.50    5.20
   0   5   3   20.00    3.80
   1  -5   3   37.90    8.60
   1  -5   3   34.90    5.10
   1  -5   3   34.20    7.20
  -1  -5  -3   38.20    5.50
   1  -5   3   35.00    7.40
  -1  -5  -3   44.00    9.80
   1  -5   3   42.30    4.90
  -1   5  -3   29.20    4.60
  -1   5  -3   35.70    6.40
  -1   5  -3   47.60    9.10
  -1   5  -3   38.90    6.90
   1   5   3   40.90    6.50
  -1   5  -3   37.20    5.30
   1   5   3   43.20    7.70
   1   5   3   55.99    8.50
  -1   5  -3   48.90    8.10
   1   5   3   36.70    6.20
   1   5   3   37.30    6.60
  -1   5  -3   49.20    8.50
   1   5   3   36.90    5.80
  -1   5  -3   46.60    7.40
  -1   5  -3   39.20    6.30
   2  -5   3  133.29    9.00
  -2  -5  -3  123.59    8.40
   2  -5   3  130.19    9.30
   2  -5   3  140.99   12.00
  -2  -5  -3  127.09   10.90
   2  -5   3  119.09   16.30
  -2  -5  -3  141.29    8.60
   2  -5   3  143.79    8.50
  -2   5  -3  135.29    9.70
  -2   5  -3  126.39    8.60
  -2   5  -3  145.49    9.50
   2   5   3  127.49    9.00
  -2   5  -3  143.89   12.30
  -2   5  -3  144.49   14.50
  -2   5  -3  154.78    9.40
   2   5   3  144.69   10.20
  -2   5  -3  124.99   10.80
  -2   5  -3  129.79    9.60
   2   5   3  118.29    9.30
   2   5   3  154.28   12.10
   3  -5   3  105.39    9.20
   3  -5   3   96.19   11.50
   3  -5   3   88.19    8.10
   3  -5   3  102.59   11.20
  -3  -5  -3   91.49    8.40
  -3  -5  -3  106.69    8.60
  -3  -5  -3   98.59    7.80
   3  -5   3   98.79    7.70
  -3  -5  -3  112.99   12.80
   3  -5   3  105.69   12.50
   3   5   3   94.89    8.70
  -3   5  -3   94.79    8.30
  -3   5  -3   85.59   15.10
   3   5   3  110.19   10.80
  -3   5  -3  100.79    7.30
   3   5   3  108.39    9.00
  -3   5  -3   93.79    8.40
  -3   5  -3   89.19    8.30
   3   5   3   90.69    9.70
  -3   5  -3  104.09   13.60
  -4  -5  -3   -1.80    3.60
  -4  -5  -3    3.40    3.20
  -4  -5  -3    0.90    3.00
   4  -5   3   -4.60    3.70
  -4  -5  -3    2.40    5.10
   4  -5   3    8.20    5.90
   4  -5   3    2.80    4.10
  -4  -5  -3   -3.20    4.00
   4  -5   3   -4.20    4.30
  -4  -5  -3    9.80    4.40
   4  -5   3    1.90   11.20
   4  -5   3   -0.10    3.20
  -4   5  -3    2.80    3.80
  -4   5  -3    6.10    3.60
  -4   5  -3   -1.30    3.00
   4   5   3    1.70    6.00
  -4   5  -3  -25.60   16.10
   4   5   3    0.90    3.00
  -4   5  -3   12.10   14.90
   4   5   3    2.50    4.20
   4   5   3   -2.60    3.30
  -4   5  -3    3.20    3.30
  -4   5  -3    1.90    3.00
   5  -5   3   23.20    3.80
  -5  -5  -3   14.80   10.30
   5  -5   3   32.60    6.10
  -5  -5  -3   23.80    4.70
  -5  -5  -3   29.50    4.10
   5  -5   3   28.50    9.60
  -5  -5  -3   22.70    4.10
   5  -5   3   35.30    5.80
  -5  -5  -3   25.50    4.20
  -5   5  -3   21.50    4.30
   5   5   3   21.20    4.20
  -5   5  -3   21.00    3.60
   5   5   3   29.40    4.20
  -5   5  -3   29.50    5.40
   5   5   3   18.40    4.00
  -6  -5  -3    3.00    3.30
   6  -5   3    7.90    2.00
  -6  -5  -3    2.70    4.00
  -6  -5  -3    5.00    1.70
  -6   5  -3    2.40    3.10
   6   5   3    5.70    2.70
  -6   5  -3    3.10    2.20
  -6  -6   3    0.50    3.00
  -6  -6   3    6.60    2.40
  -6  -6   3    3.40    2.60
   6  -6  -3   -0.40    1.90
  -6  -6   3    4.70    1.70
  -6   6   3    4.80    2.20
  -6   6   3    2.80    2.20
  -6   6   3    3.70    3.90
  -5  -6   3   71.49    7.30
   5  -6  -3   80.69    7.70
  -5  -6   3   71.29    6.00
  -5  -6   3   68.69    6.10
  -5  -6   3   84.29    5.20
   5  -6  -3   79.49    5.90
  -5  -6   3   66.19   11.10
   5  -6  -3   62.49    9.50
  -5   6   3   71.19    6.50
  -5   6   3   82.09    6.20
   5   6  -3   76.39    8.20
  -5   6   3   81.79    6.20
  -5   6   3   82.69    6.80
   4  -6  -3   36.70    5.80
   4  -6  -3   34.00    6.90
  -4  -6   3   37.20    5.10
   4  -6  -3   35.80    5.90
  -4  -6   3   27.40    4.40
  -4  -6   3   29.80    8.70
  -4  -6   3   37.10    7.10
  -4  -6   3   32.00    7.10
  -4   6   3   28.90    6.00
  -4   6   3   42.50    8.10
  -4   6   3   31.00    7.20
  -4   6   3   22.60    5.00
  -4   6   3   28.60    6.80
   3  -6  -3    7.90    5.00
  -3  -6   3   10.30    3.70
   3  -6  -3   14.70    5.40
  -3  -6   3    9.70    4.90
  -3  -6   3   -6.40   18.60
  -3  -6   3   11.30    4.10
  -3  -6   3    8.00    4.10
  -3  -6   3    6.00    5.40
  -3  -6   3    9.10    6.40
  -3   6   3    8.70   15.80
  -3   6   3    9.40    5.10
   3   6  -3   13.70    4.90
  -3   6   3   18.20    4.30
  -3   6   3    7.40    9.30
  -3   6   3   13.10    4.60
  -3   6   3   18.40    4.80
  -3   6   3   10.20    4.00
   3   6  -3   19.20    5.60
  -3   6   3    2.00    3.20
  -3   6   3  -17.30   17.60
  -3   6   3    7.40    3.70
  -3   6   3    9.60    4.50
  -2  -6   3   -4.10    3.90
  -2  -6   3   -0.60    5.60
  -2  -6   3    1.60    9.00
   2  -6  -3  -13.50    8.80
  -2  -6   3    3.00    3.90
   2  -6  -3    2.90    4.10
  -2  -6   3    4.50    3.50
  -2   6   3   -4.90    3.70
  -2   6   3    3.90    3.80
  -2   6   3    0.70    4.30
  -2   6   3   -4.50    4.30
  -2   6   3    6.10    4.10
  -2   6   3    2.50    3.80
  -2   6   3   -1.90    3.10
   2   6  -3    1.40    3.20
   2   6  -3   -3.60    3.60
  -2   6   3    9.40   10.90
   2   6  -3   -0.40    3.50
  -2   6   3    1.90    3.50
  -2   6   3   -4.30    6.50
  -2   6   3    7.70   11.00
  -2   6   3    8.60    5.40
   1  -6  -3   11.50    9.20
  -1  -6   3   19.70    7.70
  -1  -6   3   26.50    4.60
  -1  -6   3   13.80    9.10
  -1  -6   3   26.50    4.80
   1  -6  -3   23.20   10.80
  -1  -6   3   38.90    6.20
   1  -6  -3   28.40    6.20
  -1   6   3   38.60    7.10
  -1   6   3   31.40    5.70
   1   6  -3   30.30    5.60
   1   6  -3   35.20    6.40
  -1   6   3   30.70    6.50
  -1   6   3   28.40    4.60
   1   6  -3   19.30    3.80
  -1   6   3   37.00    5.80
  -1   6   3   21.30   13.60
  -1   6   3   22.70    4.90
  -1   6   3   34.50    6.40
  -1   6   3   31.10    7.30
   1   6  -3   22.30    4.90
   1   6  -3   26.00    4.60
   0  -6   3    5.10    3.50
   0  -6   3   10.10    3.40
   0  -6   3    2.20    4.40
   0  -6  -3   -0.30    3.50
   0  -6   3   14.80    7.10
   0  -6   3   -6.20    7.10
   0   6   3    2.80    4.10
   0   6   3    4.30    5.10
   0   6   3    9.10    3.70
   0   6  -3   10.60    3.90
   0   6   3    0.40    4.00
   0   6  -3    3.30    4.40
   0   6   3   -1.00    4.60
   0   6  -3    1.10    3.90
   0   6  -3    3.40    3.70
   0   6   3    0.40    4.60
   0   6   3   -4.30    5.90
   0   6   3   11.90    5.40
   0   6  -3    8.70    4.70
   0   6  -3    8.60    3.50
   0   6   3   -0.50    3.20
   1  -6   3   60.59    6.10
  -1  -6  -3   61.09    6.70
   1  -6   3   43.70    7.30
   1  -6   3   44.70    8.10
  -1   6  -3   56.49    7.40
  -1   6  -3   63.09   14.40
   1   6   3   49.00    7.00
   1   6   3   61.69    6.20
   1   6   3   56.69    6.70
   1   6   3   48.20    9.00
  -1   6  -3   61.29    7.30
   1   6   3   61.49    8.60
  -1   6  -3   48.50    7.30
  -1   6  -3   51.19    6.10
  -1   6  -3   54.99    7.00
   1   6   3   60.69    9.40
  -1   6  -3   60.19    7.00
   1   6   3   56.39    8.70
   1   6   3   38.00    7.50
   2  -6   3   70.69    8.40
   2  -6   3   64.49    8.10
  -2  -6  -3   53.49    7.70
  -2  -6  -3   55.49   10.80
  -2  -6  -3   50.49    7.30
   2  -6   3   73.19   14.40
   2  -6   3   60.09    6.70
   2   6   3   51.29    7.10
   2   6   3   69.19    7.00
  -2   6  -3   58.49   10.50
  -2   6  -3   65.29    7.20
   2   6   3   81.39    9.70
   2   6   3   48.10    8.20
  -2   6  -3   51.79    7.70
  -2   6  -3   56.39    7.40
  -2   6  -3   65.19    7.10
  -2   6  -3   92.09   17.40
  -2   6  -3   64.69    6.80
  -3  -6  -3   31.40    7.70
   3  -6   3   49.40    6.90
  -3  -6  -3   43.70    6.70
   3  -6   3   52.69    7.90
   3  -6   3   51.89    6.90
  -3  -6  -3   53.29    7.90
  -3   6  -3   50.09    6.30
  -3   6  -3   48.20   22.10
   3   6   3   49.40    7.90
   3   6   3   33.90    7.10
  -3   6  -3   42.10    7.60
  -3   6  -3   53.39    6.70
  -3   6  -3   51.19    7.00
  -3   6  -3   35.40    7.00
   3   6   3   38.20    6.60
  -4  -6  -3   65.59    9.60
  -4  -6  -3   61.79    5.90
  -4  -6  -3   71.99    7.60
  -4  -6  -3   63.79    7.90
   4  -6   3   52.99    7.00
   4  -6   3   58.59    7.80
   4  -6   3   60.39    9.80
   4  -6   3   51.79    9.70
   4  -6   3   46.90    5.60
  -4   6  -3   67.09    6.80
   4   6   3   65.09    7.30
  -4   6  -3   62.89    6.70
  -4   6  -3   58.49    6.10
  -4   6  -3   54.49    7.00
  -5  -6  -3   -5.50    4.80
   5  -6   3   -2.80    6.20
   5  -6   3    3.10    1.90
  -5  -6  -3    1.90    1.80
  -5  -6  -3    7.60    6.10
  -5  -6  -3   -3.00    5.50
   5   6   3   11.10    5.30
  -5   6  -3    7.90    2.50
  -5   6  -3    7.10    2.40
   5   6   3    3.80    3.00
  -5  -7   3   -2.50    1.60
  -5  -7   3    1.00    3.00
  -5  -7   3    9.10    4.30
  -5   7   3   -4.30    2.60
  -5   7   3    1.60    2.50
  -5   7   3    0.80    2.60
   4  -7  -3   -0.90    6.10
  -4  -7   3    7.00    2.30
  -4  -7   3    5.90    8.20
  -4  -7   3   -3.30    5.20
   4  -7  -3   13.00    7.00
  -4  -7   3    4.60    3.30
  -4   7   3    6.60    3.10
   4   7  -3   11.40    3.70
  -4   7   3    3.70    2.70
  -4   7   3   11.90    3.30
  -4   7   3    4.00    4.50
  -4   7   3    2.30    2.50
  -3  -7   3   37.50    6.70
  -3  -7   3   28.90    8.90
  -3  -7   3   41.90    7.70
  -3  -7   3   40.70    5.60
   3  -7  -3   45.80    7.30
  -3   7   3   45.80    6.40
  -3   7   3   49.90    6.80
   3   7  -3   44.30    6.60
   3   7  -3   55.59    7.00
  -3   7   3   41.40    5.60
  -3   7   3   54.19    6.70
  -3   7   3   37.00    5.70
  -2  -7   3   16.70    4.60
  -2  -7   3   -1.70    6.10
  -2  -7   3   13.20    4.40
  -2   7   3   13.30    3.70
   2   7  -3    9.40    3.60
  -2   7   3    8.50    3.80
  -2   7   3    7.90    3.90
  -2   7   3    9.30    3.80
  -2   7   3   10.30    6.80
  -2   7   3   19.10    4.80
   2   7  -3   14.30    4.20
   2   7  -3   14.30    4.50
  -2   7   3   13.30    4.00
  -2   7   3   15.60    4.90
  -1  -7   3   17.60    4.40
  -1  -7   3    9.30    4.00
  -1  -7   3   37.20   16.30
  -1   7   3   23.40    5.50
   1   7  -3   10.80    3.90
   1   7  -3   15.50    3.70
  -1   7   3   18.20    4.20
  -1   7   3   21.30    5.80
  -1   7   3   10.40    3.50
  -1   7   3   15.20    5.90
  -1   7   3   17.80    4.40
   1   7  -3   20.30    4.80
  -1   7   3   18.70    4.10
   1   7  -3   17.50    4.40
  -1   7   3   32.10   10.90
  -1   7   3   20.60    5.10
   0  -7   3   21.20    4.80
   0  -7   3   24.40    5.60
   0  -7   3   38.40   12.80
   0   7   3   27.40    6.40
   0   7   3   27.90    6.10
   0   7  -3   37.90    6.90
   0   7   3   21.60    4.80
   0   7  -3   22.30    4.80
   0   7   3   32.40    5.40
   0   7   3   27.10    4.90
   0   7   3   22.80    5.10
   0   7  -3   33.70    5.70
   0   7   3   28.20    5.30
   0   7   3   36.30    6.30
   0   7  -3   20.50    4.40
   1  -7   3   10.20    5.30
  -1  -7  -3   20.90    8.50
   1  -7   3  -11.40   14.90
   1  -7   3    2.40    5.20
   1  -7   3   13.50    4.50
  -1  -7  -3   12.10    7.20
   1   7   3   21.70    5.80
   1   7   3    7.50    4.50
  -1   7  -3    7.90    3.50
   1   7   3   10.30    3.50
  -1   7  -3   15.50    3.80
   1   7   3   14.40    3.80
  -1   7  -3   11.60    4.20
   1   7   3    8.00    3.40
  -1   7  -3   13.70    4.50
   1   7   3    4.20    5.50
   2  -7   3   -2.20    4.30
   2  -7   3    1.20    6.40
  -2  -7  -3    0.50    6.30
  -2  -7  -3    4.40    7.30
  -2  -7  -3    0.40    7.60
   2   7   3   -8.70    6.00
  -2   7  -3    4.10    3.10
   2   7   3   -0.20    3.40
  -2   7  -3    4.70    5.60
  -2   7  -3    1.10    5.60
  -2   7  -3   -5.30    5.40
  -2   7  -3    0.50    3.50
   2   7   3    5.70    4.60
  -2   7  -3   -4.20    3.30
   3  -7   3    1.40    3.90
  -3  -7  -3   20.80   11.50
   3  -7   3   -1.80    4.70
  -3  -7  -3    4.30    4.50
   3  -7   3   -1.10    3.60
  -3  -7  -3    5.90    4.90
  -3   7  -3   -0.80    3.30
  -3   7  -3    3.80    3.00
   3   7   3   10.20    3.50
  -3   7  -3    8.60    4.30
   3   7   3    1.80    2.80
  -3   7  -3    4.80    3.10
   4  -7   3   15.00    4.00
  -4  -7  -3    8.50    2.70
  -4  -7  -3   16.10    4.50
   4  -7   3   14.30    5.90
   4  -7   3   11.70    2.90
   4   7   3   11.80    3.30
  -4   7  -3    8.50    3.40
  -4   7  -3   13.20    2.80
  -4  -8   3   -0.60    2.00
  -4   8   3   -3.20    2.50
  -4   8   3    0.50    2.50
  -4   8   3    1.30    1.80
  -3  -8   3   -0.10    4.00
  -3  -8   3    1.10    3.00
  -3   8   3    1.50    2.70
  -3   8   3    4.10    2.30
   3   8  -3   -3.70    2.50
  -3   8   3    6.20    3.00
  -2  -8   3   12.20    3.90
  -2  -8   3   13.80    5.20
  -2  -8   3   14.20    7.50
  -2   8   3    7.80    3.20
  -2   8   3   10.50    2.70
  -2   8   3    9.50    3.10
  -2   8   3   10.00    3.30
  -2   8   3   15.70    3.90
   2   8  -3   11.40    3.70
  -1  -8   3   12.70    5.40
  -1  -8   3    7.20    5.50
   1   8  -3   10.60    3.50
  -1   8   3    3.70    3.40
  -1   8   3   10.20    3.70
   1   8  -3    5.10    3.40
   1   8  -3    8.30    3.40
  -1   8   3    2.80    3.00
  -1   8   3    8.70    3.00
   0  -8   3  109.39   10.30
   0  -8   3   84.09    9.80
   0   8   3   94.19    7.00
   0   8   3   89.99    8.30
   0   8   3   83.79    6.80
   0   8  -3   97.39    8.20
   0   8   3   93.19    7.50
   0   8   3   88.29    8.90
   0   8  -3   97.39    7.10
   0   8  -3   97.19    7.60
   1  -8   3   43.50    8.70
   1   8   3   27.80    5.70
  -1   8  -3   22.40    4.60
   1   8   3   25.90    5.10
  -1   8  -3   26.80    5.90
  -1   8  -3   25.60    4.90
  -1   8  -3   23.50    4.00
   1   8   3   28.10    5.60
   2  -8   3   30.90    5.90
  -2   8  -3   35.40    5.30
  -2   8  -3   32.00    4.90
   2   8   3   46.10    6.50
  -2   8  -3   32.60    5.40
  -2   8  -3   33.30    5.00
   2   8   3   44.40    5.20
   2   8   3   31.60    4.80
   3  -8   3   14.50    5.30
  -3   8  -3   15.40    3.20
   3   8   3   16.60    3.80
  -3   8  -3   11.80    2.70
   3   8   3   17.40    4.40
   1   9  -3   30.60    4.50
  -1   9   3   22.90    4.60
   1   9  -3   22.40    4.30
   0   9  -3    5.50    3.70
   0   9  -3   -0.40    3.60
  -1   9  -3    3.70    2.50
   1   9   3    7.50    3.30
  -1   9  -3    5.20    2.40
   7   0  -4    1.70    3.10
   7   0  -4   -1.20    2.30
   7   0  -4    7.70    3.50
  -7   0   4   -0.80    2.10
   6   0  -4   88.49    6.90
  -6   0   4   80.09    7.00
   6   0  -4   93.69    8.80
  -6   0   4   79.69    7.60
   6   0  -4   77.39    8.20
  -6   0   4   88.09   16.20
  -6   0   4   96.19    7.20
   6   0  -4   79.89    6.00
  -5   0   4    5.30    3.10
   5   0  -4  -18.10   11.20
   5   0  -4    0.40    2.50
  -5   0   4   -3.20    3.40
  -5   0   4   -3.20    8.60
   5   0  -4   -1.40    4.10
  -5   0   4   -5.30    8.20
  -5   0   4   -2.70    2.80
   5   0  -4    1.70    5.70
  -5   0   4    4.60    6.70
   5   0  -4    2.50    3.50
   4   0  -4  609.74   26.20
  -4   0   4  608.14   27.30
  -4   0   4  615.14   26.00
   4   0  -4  608.74   28.50
   4   0  -4  624.64   28.00
  -4   0   4  583.84   27.70
  -4   0   4  608.44   26.80
  -4   0   4  598.04   27.20
  -4   0   4  649.74   29.30
   4   0  -4  637.44   26.80
   4   0  -4  592.44   27.10
   3   0  -4   -3.80    2.20
   3   0  -4   -0.60    2.10
  -3   0   4   -1.20    2.90
   3   0  -4   -2.70    2.50
   3   0  -4   -1.10    2.00
  -2   0   4  223.18   11.60
   2   0  -4  253.87   11.80
  -2   0   4  231.78   11.40
  -2   0   4  254.07   11.80
   2   0  -4  242.48   11.30
  -1   0   4    0.70    1.50
  -1   0   4    1.60    1.10
   1   0  -4   -0.50    1.50
  -1   0   4   -0.40    1.20
   1   0  -4    0.90    1.30
   0   0  -4  489.25   20.60
   0   0   4  517.05   20.40
   0   0   4  506.85   20.60
   0   0   4  486.05   20.60
   0   0  -4  488.65   21.10
  -1   0  -4   -1.40    1.10
   1   0   4    2.90    1.60
  -1   0  -4   -1.90    1.50
   1   0   4    0.00    0.80
   1   0   4   -0.40    1.00
   2   0   4  428.26   19.40
   2   0   4  431.76   18.70
  -2   0  -4  430.56   18.70
  -2   0  -4  431.26   18.80
   2   0   4  448.66   19.00
  -2   0  -4  433.46   18.90
  -3   0  -4   -3.00    2.30
  -3   0  -4   -3.60    2.20
   3   0   4    1.70    3.40
   3   0   4   -2.00    3.20
   3   0   4    0.90    3.00
  -3   0  -4    0.40    2.60
  -4   0  -4   68.39    5.40
   4   0   4   70.59    7.10
  -4   0  -4   73.59   10.70
   4   0   4   74.19    7.50
  -4   0  -4   55.69    7.40
  -4   0  -4   68.09    8.10
  -4   0  -4   67.19    6.00
   4   0   4   61.19    6.50
   4   0   4   75.59    6.10
   4   0   4   57.49   10.20
  -4   0  -4   58.39    8.90
   4   0   4   73.89    7.00
  -4   0  -4   70.49    6.40
  -5   0  -4    3.00   18.40
  -5   0  -4   -1.70    2.50
   5   0   4    0.60    3.50
   5   0   4    0.00    3.30
   5   0   4    5.10    3.00
  -5   0  -4    1.00    3.50
   5   0   4    2.50    2.80
  -5   0  -4   -1.20    2.60
   5   0   4   27.30   16.20
  -5   0  -4    9.30    5.70
   6   0   4  184.68   10.10
  -6   0  -4  178.68   11.50
  -6   0  -4  185.58   10.20
  -6   0  -4  177.98   11.20
   6   0   4  181.78   11.40
   7   0   4    2.10    2.80
   7   0   4    2.40    2.60
   7   0   4   -2.00    4.10
  -7   0  -4    3.30    3.00
  -7  -1   4   10.00    2.90
   7  -1  -4    9.40    3.40
   7  -1  -4    9.80    2.70
  -7  -1   4    6.90    3.20
   7  -1  -4   11.40    2.00
   7   1  -4   13.00    4.00
   7   1  -4   10.50    2.60
   7   1  -4    8.10    3.10
  -7   1   4   16.10    3.60
  -7   1   4    9.70    2.50
  -6  -1   4   33.50    6.40
   6  -1  -4   20.60    3.80
  -6  -1   4   28.20    5.00
  -6  -1   4   -4.20   14.80
   6  -1  -4   21.90    3.90
  -6  -1   4   17.60    3.40
   6  -1  -4   23.20    4.80
   6  -1  -4   14.90    5.90
   6  -1  -4   35.10    7.40
  -6   1   4   32.30   11.50
   6   1  -4   20.00    3.50
   6   1  -4   28.80    5.70
  -6   1   4   28.00    4.30
  -6   1   4    9.60   14.20
  -6   1   4   23.00    5.20
   5  -1  -4    1.80    3.70
   5  -1  -4   -5.20    5.30
  -5  -1   4   -0.20    2.40
  -5  -1   4    0.00    4.90
  -5  -1   4    0.70    6.70
  -5  -1   4   -0.60    3.00
  -5  -1   4   -3.50    3.60
  -5  -1   4    3.30    2.80
   5  -1  -4    2.70   11.10
   5  -1  -4    3.80    2.70
   5  -1  -4    5.60    4.70
  -5   1   4    8.80    3.80
  -5   1   4   -4.70    2.80
  -5   1   4    1.80    2.80
   5   1  -4    0.80    2.50
   5   1  -4   -0.30    4.80
  -5   1   4   13.00    8.10
  -5   1   4    2.40    7.90
   4  -1  -4    4.70    3.10
   4  -1  -4   11.60    4.80
  -4  -1   4    7.90    2.70
  -4  -1   4    3.10    4.10
   4  -1  -4    7.20    2.80
  -4  -1   4    7.50    4.10
  -4  -1   4    0.20    3.60
   4  -1  -4   15.40    6.10
  -4  -1   4    7.70    3.50
   4  -1  -4    5.20    3.10
  -4  -1   4    6.20    2.50
  -4  -1   4    6.20    3.20
  -4   1   4   14.70    7.00
  -4   1   4   10.00    5.00
   4   1  -4    4.00    3.80
   4   1  -4   -2.20    4.90
  -4   1   4   15.70    4.40
  -4   1   4    4.30    4.30
   4   1  -4    6.40    2.80
  -4   1   4   12.20   10.00
  -4   1   4    3.10    3.20
   4   1  -4    4.60    3.00
   4   1  -4   -2.60    4.60
  -4   1   4   11.30    3.70
  -3  -1   4  596.24   26.60
   3  -1  -4  608.94   26.80
   3  -1  -4  601.04   26.90
  -3  -1   4  633.44   27.30
   3  -1  -4  629.14   27.30
  -3  -1   4  646.04   26.90
  -3  -1   4  626.34   28.20
   3  -1  -4  611.04   28.10
  -3   1   4  688.53   33.00
   3   1  -4  635.04   27.50
   3   1  -4  633.24   27.00
  -3   1   4  660.73   28.40
   3   1  -4  615.04   27.10
   3   1  -4  609.64   26.80
  -2  -1   4  128.69    7.50
  -2  -1   4  123.29    7.30
  -2  -1   4  143.39    8.00
   2  -1  -4  116.79    7.30
  -2  -1   4  131.39    7.20
   2   1  -4  151.58    7.60
  -2   1   4  155.88    8.10
  -2   1   4  128.29    7.80
   2   1  -4  146.29    7.60
   1  -1  -4   16.40    2.00
  -1  -1   4   18.70    2.60
  -1  -1   4   24.00    2.60
  -1  -1   4   16.10    2.70
  -1  -1   4   21.80    2.50
   1   1  -4   21.20    3.20
  -1   1   4   27.60    3.70
  -1   1   4   23.10    2.60
  -1   1   4   18.30    2.60
  -1   1   4   26.00    2.80
   1   1  -4   19.50    2.70
   1   1  -4   19.20    2.80
   0  -1   4   54.29    3.50
   0  -1  -4   56.29    2.80
   0  -1   4   56.59    3.60
   0  -1  -4   55.19    3.60
   0  -1   4   49.70    3.60
   0  -1   4   53.19    3.40
   0   1  -4   43.60    3.90
   0   1  -4   56.69    3.90
   0   1  -4   49.60    3.40
   0   1  -4   48.30    2.60
   0   1   4   55.69    3.40
   0   1   4   53.79    3.90
  -1  -1  -4    8.90    2.00
   1  -1   4   12.40    2.10
  -1  -1  -4   10.80    3.00
   1  -1   4    9.30    2.10
   1  -1   4    8.80    1.70
   1  -1   4   10.20    1.90
  -1  -1  -4    9.80    1.90
  -1   1  -4    9.90    2.10
  -1   1  -4   10.00    2.00
   1   1   4    7.00    1.80
   1   1   4    7.30    1.70
  -1   1  -4    8.80    2.40
  -2  -1  -4   72.59    5.60
   2  -1   4   70.79    5.00
  -2  -1  -4   83.19    5.10
   2  -1   4   76.79    4.90
   2  -1   4   75.59    5.90
   2  -1   4   77.19    5.40
  -2  -1  -4   76.29    4.90
   2   1   4   72.59    5.00
  -2   1  -4   63.59    5.20
  -2   1  -4   82.09    6.20
  -2   1  -4   72.59    5.60
   3  -1   4  321.97   16.10
   3  -1   4  320.87   14.60
  -3  -1  -4  304.27   15.00
   3  -1   4  295.67   15.10
  -3  -1  -4  307.77   14.50
   3  -1   4  315.17   14.40
   3  -1   4  322.27   14.60
   3  -1   4  317.87   15.20
   3   1   4  306.57   15.30
   3   1   4  311.17   15.20
  -3   1  -4  273.77   14.80
  -3   1  -4  307.17   16.20
  -3   1  -4  306.17   14.50
  -3   1  -4  320.07   16.40
  -3   1  -4  353.56   16.00
   3   1   4  302.27   16.00
  -4  -1  -4   74.49    8.10
   4  -1   4   74.69    5.50
  -4  -1  -4   73.19    6.50
  -4  -1  -4   70.59    6.60
   4  -1   4   70.09    6.60
  -4  -1  -4   75.99   10.90
  -4  -1  -4   69.89    5.90
   4  -1   4   67.99    7.50
   4  -1   4   77.09   10.40
   4  -1   4   71.29    7.50
  -4  -1  -4   84.49   11.70
   4  -1   4   63.69   10.40
  -4  -1  -4   69.99    5.70
   4  -1   4   57.99    6.50
   4   1   4   64.39    6.80
   4   1   4   75.49    6.90
  -4   1  -4   69.79    6.90
  -4   1  -4   60.89   10.50
  -4   1  -4   80.99    7.30
  -4   1  -4   69.09    7.60
   4   1   4   72.39    7.10
  -5  -1  -4   20.20    4.00
   5  -1   4   28.50    5.00
  -5  -1  -4   18.80   15.30
   5  -1   4   25.80    5.00
   5  -1   4   15.00    4.30
  -5  -1  -4   11.60    4.90
  -5  -1  -4   19.80    4.10
  -5  -1  -4   30.70    6.60
  -5  -1  -4   18.80    4.80
  -5  -1  -4   28.60    4.80
  -5  -1  -4    9.40    6.00
  -5  -1  -4    1.40    8.60
   5  -1   4   15.50   15.50
   5  -1   4   25.10    5.30
   5  -1   4   19.60    4.60
  -5   1  -4   24.10   10.20
  -5   1  -4   16.30    3.90
   5   1   4   24.30    5.00
   5   1   4   16.60    3.50
   5   1   4   23.70    4.20
  -5   1  -4   22.60    3.90
  -5   1  -4   16.00    4.20
   6  -1   4   26.10    5.60
  -6  -1  -4   34.70    5.20
   6  -1   4   28.40    4.60
   6  -1   4   30.10    5.70
  -6   1  -4   21.30    3.60
  -6   1  -4   26.60    6.00
   6   1   4   28.40    5.30
  -6   1  -4   32.00    5.40
   7  -1   4   12.70    4.20
  -7  -1  -4    8.90    2.80
  -7  -1  -4   19.90    4.30
  -7  -1  -4   15.80    2.60
   7  -1   4   15.60    2.70
   7   1   4   11.10    3.40
   7   1   4   14.00    2.90
  -7   1  -4   12.30    2.80
   7  -2  -4   20.60    3.00
   7  -2  -4   29.70    5.10
   7  -2  -4   27.20    4.00
  -7  -2   4   22.60    3.90
  -7  -2   4   12.10    3.60
  -7  -2   4   12.70    4.20
  -7  -2   4   19.90    3.90
  -7   2   4   16.40    3.40
   7   2  -4   20.50    4.30
  -7   2   4   20.80    3.80
   7   2  -4   31.40    6.70
  -6  -2   4  158.68    9.50
   6  -2  -4  111.69   17.30
   6  -2  -4  175.68   11.30
  -6  -2   4  164.38   10.10
  -6  -2   4  153.68    8.00
   6  -2  -4  146.29   12.60
   6  -2  -4  152.98    8.60
  -6  -2   4  161.58   11.30
   6  -2  -4  157.58    9.50
   6  -2  -4  160.58   10.30
  -6   2   4  147.59    9.30
  -6   2   4  154.58   10.60
  -6   2   4  106.79   21.40
  -6   2   4  144.69    9.90
   6   2  -4  158.38    9.50
   6   2  -4  161.88   11.30
  -5  -2   4   -8.10    5.70
  -5  -2   4    3.00    2.80
  -5  -2   4    4.10    3.20
   5  -2  -4    8.60    3.70
  -5  -2   4   10.20    4.80
   5  -2  -4    4.80    2.70
   5  -2  -4    9.30    5.00
  -5  -2   4   -3.10    8.20
  -5  -2   4    4.30    5.30
  -5  -2   4    3.90    3.60
   5  -2  -4    3.90    3.80
   5  -2  -4   20.70   14.30
   5  -2  -4   -0.80    3.10
  -5  -2   4    5.20    2.30
  -5   2   4    0.50    2.60
  -5   2   4    5.60    9.50
  -5   2   4   -1.20    6.00
   5   2  -4    1.60    2.90
   5   2  -4   -0.90    5.30
  -5   2   4    3.00    5.40
  -5   2   4    6.40    3.90
  -5   2   4   -0.50    5.00
  -4  -2   4  263.07   13.60
  -4  -2   4  264.47   16.20
   4  -2  -4  319.67   19.30
   4  -2  -4  264.17   14.00
   4  -2  -4  264.67   13.70
  -4  -2   4  290.07   16.00
  -4  -2   4  257.17   13.10
  -4  -2   4  275.97   12.90
   4  -2  -4  283.87   15.40
  -4  -2   4  253.87   13.40
  -4  -2   4  250.37   16.30
   4  -2  -4  268.67   14.30
  -4   2   4  241.38   15.80
  -4   2   4  270.87   16.20
  -4   2   4  274.47   16.10
  -4   2   4  271.57   13.40
  -4   2   4  262.47   15.40
  -4   2   4  251.67   16.80
  -4   2   4  273.77   15.70
   4   2  -4  257.47   12.80
  -4   2   4  268.47   15.50
  -3  -2   4  126.29   10.70
   3  -2  -4  141.49    8.80
  -3  -2   4  149.69   10.00
   3  -2  -4  151.88   10.30
  -3  -2   4  137.99    8.80
   3  -2  -4  153.48    8.50
  -3  -2   4  140.39    8.00
  -3  -2   4  149.88    8.40
   3  -2  -4  141.09    8.20
  -3  -2   4  164.68   13.70
  -3   2   4  149.79    9.90
  -3   2   4  154.68   10.10
  -3   2   4  155.68    9.40
  -3   2   4  164.58   11.20
   2  -2  -4   24.20    3.20
  -2  -2   4   27.70    3.40
  -2  -2   4   28.20    4.10
  -2  -2   4   24.60    3.70
  -2  -2   4   25.60    3.40
   2   2  -4   24.80    4.20
   2   2  -4   26.10    4.10
  -2   2   4   27.10    4.10
  -2   2   4   20.20    4.40
  -1  -2   4    1.20    1.50
  -1  -2   4    2.20    1.90
  -1  -2   4    3.30    2.00
  -1  -2   4    1.00    1.30
  -1   2   4    0.30    1.30
  -1   2   4    2.30    2.30
   1   2  -4    3.50    2.10
  -1   2   4    0.40    1.70
   1   2  -4   -3.40    2.90
   0  -2   4   45.30    3.40
   0  -2   4   47.70    3.40
   0  -2   4   48.20    3.40
   0  -2   4   42.30    3.70
   0   2  -4   48.60    3.40
   0   2   4   51.69    4.00
   0   2  -4   48.70    4.00
   0   2   4   47.80    4.30
   0   2   4   47.00    4.40
   0   2  -4   40.90    5.10
   1  -2   4    1.10    1.40
  -1  -2  -4    1.80    1.10
   1  -2   4    3.10    1.80
  -1  -2  -4    0.40    3.10
   1  -2   4    0.80    1.60
  -1  -2  -4    1.80    1.60
   1  -2   4    0.60    1.50
  -1  -2  -4    2.40    1.50
   1   2   4    0.80    2.20
  -1   2  -4    2.60    2.30
   2  -2   4  229.18   11.00
   2  -2   4  237.68   11.30
  -2  -2  -4  226.98   10.90
  -2  -2  -4  236.98   11.50
   2  -2   4  229.88   12.10
  -2  -2  -4  230.98   11.30
   2  -2   4  234.98   11.40
  -2  -2  -4  239.48   10.80
  -2   2  -4  229.18   12.20
  -2   2  -4  217.18   11.30
  -2   2  -4  228.58   11.50
  -3  -2  -4   67.59    5.90
   3  -2   4   62.39    6.20
   3  -2   4   63.69    6.40
  -3  -2  -4   65.09    5.70
   3  -2   4   76.59    6.30
   3  -2   4   75.19    7.40
   3  -2   4   72.39    7.40
  -3  -2  -4   71.29    5.50
  -3  -2  -4   63.19    7.80
  -3  -2  -4   49.10    7.70
   3  -2   4   64.09    5.60
  -3  -2  -4   75.29    7.80
   3  -2   4   64.39    9.20
  -3   2  -4   65.79    7.00
   3   2   4   67.69    6.20
  -3   2  -4   59.19    6.50
   3   2   4   86.89    8.90
  -3   2  -4   81.99    7.10
   3   2   4   87.89    7.80
  -3   2  -4   73.69    7.40
  -3   2  -4   75.59    7.80
   4  -2   4    4.00    3.20
  -4  -2  -4   -2.10    4.00
  -4  -2  -4    4.70    3.90
   4  -2   4    2.30    4.30
  -4  -2  -4    0.50    3.60
   4  -2   4    4.30    7.40
   4  -2   4    3.40    3.90
   4  -2   4    3.20    3.90
   4  -2   4    2.40    3.60
  -4  -2  -4    0.10    2.60
   4  -2   4    3.40    2.60
  -4   2  -4    3.10    3.50
   4   2   4   -1.80    5.00
   4   2   4    0.00    2.70
  -4   2  -4    8.90    6.40
  -4   2  -4    3.00    4.90
   4   2   4    1.80    4.30
  -4   2  -4   12.10    5.10
  -4   2  -4    3.60    3.10
  -5  -2  -4   96.69    7.50
  -5  -2  -4   84.49   13.50
  -5  -2  -4   92.09    8.20
   5  -2   4  108.79    8.50
   5  -2   4   78.79   10.70
  -5  -2  -4  102.79    6.60
  -5  -2  -4  105.99    7.80
   5  -2   4  106.09   10.50
   5  -2   4  110.09    7.60
   5  -2   4   92.49    6.40
  -5  -2  -4   91.79    9.40
   5  -2   4  104.69    8.90
  -5  -2  -4  101.39   13.40
  -5   2  -4  101.39   18.90
  -5   2  -4   88.49   19.20
  -5   2  -4  102.99    8.00
   5   2   4   97.49    7.30
  -5   2  -4   96.79    8.80
  -6  -2  -4    7.80    4.50
  -6  -2  -4   10.60    2.40
  -6  -2  -4   21.70    6.70
   6  -2   4    8.90    2.30
   6  -2   4    8.00    3.60
  -6  -2  -4    4.00    4.80
   6  -2   4   10.90    3.20
   6  -2   4   -2.70    5.50
  -6  -2  -4   11.20    2.90
  -6   2  -4    2.00    3.90
   6   2   4    7.20    2.70
  -6   2  -4    6.30    3.20
  -7  -2  -4    2.80    1.90
   7  -2   4    2.90    2.00
  -7  -2  -4    3.40    2.30
   7   2   4   -0.30    2.00
  -7   2  -4    3.50    2.20
  -7   2  -4    3.00    2.20
   7   2   4    1.50    2.80
   7   2   4   -1.30    3.70
  -7  -3   4   34.20    4.00
  -7  -3   4   26.20    6.40
   7  -3  -4   26.80    4.90
   7  -3  -4   31.50    6.80
  -7  -3   4   31.30    6.30
   7  -3  -4   28.00    2.90
   7  -3  -4   26.60    3.70
  -7  -3   4   28.70    3.90
   7   3  -4   22.90    3.80
  -7   3   4   35.30    4.70
  -7   3   4   25.60    3.30
  -7   3   4   21.50    3.60
   6  -3  -4   18.10    3.80
  -6  -3   4   19.40    4.50
  -6  -3   4   26.70    6.40
  -6  -3   4    8.50    5.30
  -6  -3   4   20.70    5.70
  -6  -3   4   20.10    3.40
   6  -3  -4   18.50    6.10
   6  -3  -4   21.90    8.70
   6  -3  -4   22.60    4.40
  -6   3   4   23.00    4.20
  -6   3   4   23.10    5.00
  -6   3   4   12.90    6.80
  -6   3   4   16.70    4.90
  -6   3   4   30.20    5.50
  -5  -3   4    6.00    5.10
  -5  -3   4    9.30    5.00
   5  -3  -4    2.60    3.30
  -5  -3   4   -2.10    3.20
   5  -3  -4    1.70    5.10
  -5  -3   4   -0.70    2.70
  -5  -3   4    6.90    3.30
  -5  -3   4    2.70    2.50
   5  -3  -4    6.70    4.20
   5  -3  -4    1.50    3.00
   5  -3  -4   -1.20    3.60
  -5   3   4    0.80    2.60
  -5   3   4    2.50    4.00
  -5   3   4   -2.20    5.40
  -5   3   4    3.40    4.10
   5   3  -4    3.90    3.90
  -5   3   4   19.90   11.10
  -5   3   4    1.10    3.70
  -5   3   4    5.40    4.50
   5   3  -4   10.60    7.40
  -5   3   4    2.60    7.60
  -5   3   4   13.00   12.20
   4  -3  -4   15.50    4.30
  -4  -3   4   12.60    3.70
  -4  -3   4   24.30    5.30
   4  -3  -4   16.10    4.10
  -4  -3   4   13.80    3.30
  -4  -3   4    9.60    4.40
  -4  -3   4   14.30    3.00
   4  -3  -4   30.70    9.90
   4  -3  -4   18.50    4.30
   4  -3  -4   15.30    4.80
  -4  -3   4   12.80    6.80
  -4   3   4   10.70    4.30
  -4   3   4   21.10    6.20
  -4   3   4   13.70    4.30
  -4   3   4   17.80    6.50
  -4   3   4   19.40    4.90
  -4   3   4   15.70    5.10
  -4   3   4   16.90    6.40
  -4   3   4   12.70    4.20
  -4   3   4   16.00    4.50
   3  -3  -4  123.59    7.40
  -3  -3   4  108.19    7.80
  -3  -3   4  114.29    9.00
   3  -3  -4  115.09    7.50
  -3  -3   4  124.49    9.80
   3  -3  -4  115.09    8.80
  -3  -3   4  117.79    7.40
   3  -3  -4  119.69   10.80
  -3  -3   4   96.79    9.10
  -3  -3   4  125.39    7.60
  -3  -3   4  115.79    8.20
  -3   3   4  121.49    9.70
  -3   3   4  101.99    9.60
  -3   3   4  106.39    8.20
  -3   3   4  106.09   10.40
  -3   3   4  127.69    8.00
  -3   3   4  123.49    9.10
  -3   3   4  123.59   10.00
  -3   3   4  138.89   11.60
   3   3  -4  137.29   11.60
  -3   3   4  116.09    9.80
  -3   3   4  108.89    9.20
  -2  -3   4  344.27   16.80
  -2  -3   4  338.37   16.30
   2  -3  -4  339.17   15.20
   2  -3  -4  370.16   15.40
   2  -3  -4  349.87   17.40
  -2  -3   4  349.96   16.10
  -2  -3   4  373.46   18.60
  -2  -3   4  344.77   17.20
  -2   3   4  333.47   16.70
  -2   3   4  346.47   17.80
  -2   3   4  337.07   17.50
  -1  -3   4    4.60    1.90
  -1  -3   4    6.30    3.00
  -1  -3   4    5.90    2.70
  -1  -3   4    7.70    2.00
  -1  -3   4    8.00    2.00
  -1   3   4    4.50    2.10
  -1   3   4    6.70    4.00
  -1   3   4    5.80    2.90
   1   3  -4    6.90    2.70
   0  -3   4    5.00    2.10
   0  -3   4    3.80    1.70
   0  -3   4    9.00    2.50
   0   3   4    7.00    2.40
   0   3  -4    8.10    2.80
   0   3   4    6.40    3.40
   0   3   4    7.30    2.70
   0   3  -4    4.30    1.90
   1  -3   4   41.90    3.90
  -1  -3  -4   42.20    6.30
  -1  -3  -4   43.40    3.20
  -1  -3  -4   44.50    4.40
   1  -3   4   44.90    4.60
   1  -3   4   42.20    3.80
   1  -3   4   49.99    4.90
  -1  -3  -4   44.70    3.90
  -1   3  -4   44.30    5.60
   1   3   4   52.19    5.90
  -1   3  -4   34.20    4.60
   2  -3   4  134.49    8.10
  -2  -3  -4  155.18    8.60
  -2  -3  -4  145.49    9.00
  -2  -3  -4  131.79    7.20
  -2  -3  -4  129.69    7.30
   2  -3   4  129.29    9.20
   2  -3   4  139.29    7.80
   2  -3   4  133.59    7.50
   2   3   4  114.99    9.90
   2   3   4  129.79   10.30
   2   3   4  134.09    9.70
  -2   3  -4  130.19    9.70
  -2   3  -4  106.29    9.60
  -2   3  -4  129.29    9.30
  -2   3  -4  119.79    8.10
   3  -3   4    7.60    5.20
   3  -3   4    8.80    3.80
   3  -3   4    2.00    8.20
   3  -3   4    3.50    3.00
   3  -3   4    2.90    2.80
  -3  -3  -4    0.50    4.20
   3  -3   4    4.30    3.80
   3  -3   4   -0.10    3.10
  -3  -3  -4    2.80    2.40
  -3  -3  -4   11.50    4.30
  -3  -3  -4    3.00    2.90
   3   3   4   -1.70    3.40
   3   3   4    6.90    4.10
  -3   3  -4    6.70    4.60
  -3   3  -4    4.00    5.00
  -3   3  -4   -2.20    3.50
  -3   3  -4    3.20    5.40
  -3   3  -4    1.30    3.40
  -3   3  -4    0.40    2.60
   4  -3   4   43.10   10.70
  -4  -3  -4   32.30    7.00
   4  -3   4   38.80    5.10
   4  -3   4   31.10    4.60
  -4  -3  -4   31.10    5.80
   4  -3   4   29.50    4.80
  -4  -3  -4   17.50    4.80
  -4  -3  -4   33.60    6.00
   4  -3   4   30.90    6.10
   4  -3   4   27.50    6.10
  -4  -3  -4   22.50    3.90
  -4  -3  -4   26.50    4.00
   4   3   4   26.70    4.90
  -4   3  -4   22.60    7.70
   4   3   4   29.10    5.40
  -4   3  -4   24.00    8.50
  -4   3  -4   38.90    7.90
  -4   3  -4   27.30    6.60
  -4   3  -4   21.50    4.80
  -4   3  -4   25.40    4.00
  -5  -3  -4    0.40    4.70
   5  -3   4    7.10    3.30
   5  -3   4   14.40    4.10
  -5  -3  -4   11.90    3.70
  -5  -3  -4   10.60    2.90
  -5  -3  -4   25.40    7.20
   5  -3   4    7.80    5.30
  -5  -3  -4   10.60    3.70
   5  -3   4   13.80    8.30
   5  -3   4   29.50   14.10
   5  -3   4   12.80    4.60
   5  -3   4    6.90    2.70
  -5   3  -4   25.00   14.90
   5   3   4    9.30    2.80
   5   3   4    0.50    4.50
  -5   3  -4   14.20    3.70
  -5   3  -4    9.80    4.40
   5   3   4    2.20    5.30
   5   3   4    4.60    5.20
  -6  -3  -4   69.59    7.70
   6  -3   4   77.49    5.80
   6  -3   4   74.49    8.80
  -6  -3  -4   83.09    5.90
   6  -3   4   72.19    5.00
  -6  -3  -4   89.49    8.00
  -6  -3  -4   75.09    5.20
  -6   3  -4   74.39    5.90
  -6   3  -4   77.39    6.60
   6   3   4   76.89    7.60
   6   3   4   72.39    5.80
   6   3   4   80.69    7.80
   7  -3   4   -2.20    2.40
  -7  -3  -4   -0.20    2.00
   7   3   4    2.70    2.00
  -7   3  -4   -3.00    2.10
   7   3   4    3.40    3.10
  -7  -4   4   33.10    4.40
  -7  -4   4   51.59    5.10
  -7  -4   4   42.40    6.10
   7  -4  -4   47.00    6.40
   7  -4  -4   45.00    5.00
  -7   4   4   40.60    6.10
  -7   4   4   55.69    4.50
   7   4  -4   41.90    5.00
   6  -4  -4   89.69    7.80
   6  -4  -4  106.99    8.70
  -6  -4   4   95.59    7.10
  -6  -4   4   97.79    5.90
  -6  -4   4  120.09    9.60
   6  -4  -4  104.89   10.70
   6  -4  -4   91.79    7.80
   6  -4  -4   92.79    6.20
  -6  -4   4  100.69    6.90
   6   4  -4  107.09    8.60
  -6   4   4  106.99    8.80
  -6   4   4   94.39    7.60
  -6   4   4   98.59    7.00
   6   4  -4   95.39    6.70
  -6   4   4  100.69    7.20
   5  -4  -4   21.80    4.70
  -5  -4   4   17.10    3.70
  -5  -4   4   16.20    3.60
  -5  -4   4   14.10    3.70
  -5  -4   4   13.50    2.80
   5  -4  -4    2.50    6.10
  -5  -4   4   26.10    6.20
  -5  -4   4   15.80   13.60
   5  -4  -4   19.30    3.80
   5  -4  -4   19.60    4.20
   5  -4  -4   16.00    4.40
  -5  -4   4   19.40    5.30
  -5   4   4   12.20    4.20
  -5   4   4   15.70    3.60
  -5   4   4   15.80    3.30
  -5   4   4   12.30    3.30
  -5   4   4   10.50    5.20
  -5   4   4  -25.00   20.70
  -5   4   4   21.30    4.60
  -5   4   4   10.10    4.10
  -5   4   4   14.20    9.40
  -5   4   4   -0.30   15.70
   4  -4  -4   99.09    9.40
  -4  -4   4   89.39    9.40
  -4  -4   4  104.69    8.00
  -4  -4   4  115.69   10.60
   4  -4  -4  101.09    8.10
   4  -4  -4   76.39   10.60
   4  -4  -4  130.29   21.90
   4  -4  -4  120.49    9.00
  -4  -4   4  110.59    8.80
  -4  -4   4  109.19    8.60
  -4  -4   4  103.69    7.70
  -4   4   4  116.89    9.40
  -4   4   4  102.29   13.10
  -4   4   4  109.19   18.50
  -4   4   4   83.79   10.70
  -4   4   4  106.89   10.50
  -4   4   4   84.49    8.80
   4   4  -4  113.19   12.00
  -4   4   4  105.89    8.30
  -4   4   4  101.99    8.60
  -4   4   4  100.29    8.60
  -3  -4   4   -2.90    2.80
   3  -4  -4    0.80    3.20
  -3  -4   4    0.10    2.80
  -3  -4   4   -0.60    3.40
   3  -4  -4    2.50    3.00
  -3  -4   4    4.10    5.50
   3  -4  -4   -5.40    7.00
   3  -4  -4    5.20    4.70
  -3  -4   4    4.80    3.30
  -3  -4   4   -0.30    3.80
  -3  -4   4   -2.10    5.00
  -3   4   4    2.70    3.60
  -3   4   4   -0.10    5.20
  -3   4   4   10.30    5.10
  -3   4   4    3.10    4.20
  -3   4   4    3.40    5.50
  -3   4   4    3.00    4.20
  -3   4   4    3.70    3.80
  -3   4   4    0.50    3.40
   3   4  -4   -3.90    4.20
  -3   4   4    1.70    4.40
  -3   4   4   -4.40    6.20
  -2  -4   4   27.40    5.60
  -2  -4   4   38.10    6.20
   2  -4  -4   26.50    4.00
  -2  -4   4   29.20    4.20
   2  -4  -4   30.90    5.90
   2  -4  -4   30.20    4.20
  -2  -4   4   39.80    6.60
  -2  -4   4   37.90    6.60
  -2  -4   4   34.90    4.90
  -2   4   4   17.30    5.90
  -2   4   4   26.90    6.40
  -2   4   4   39.90    5.90
  -2   4   4   34.80    6.00
  -2   4   4   21.60    4.20
   2   4  -4   23.50    4.20
  -2   4   4   31.20    6.70
  -2   4   4   21.00    5.20
  -2   4   4   37.30    6.60
  -2   4   4   29.70    5.50
   2   4  -4   36.80    6.80
  -2   4   4   31.10    5.30
  -2   4   4   38.90    6.10
  -2   4   4   40.90    8.80
   2   4  -4   29.00    5.50
  -1  -4   4  302.67   15.30
   1  -4  -4  311.47   15.80
  -1  -4   4  300.47   14.10
  -1  -4   4  305.37   13.90
  -1  -4   4  312.17   15.90
  -1   4   4  281.07   15.80
  -1   4   4  282.17   16.90
  -1   4   4  298.27   16.30
   1   4  -4  285.77   14.60
  -1   4   4  311.77   15.00
  -1   4   4  286.27   15.30
  -1   4   4  303.97   16.30
  -1   4   4  284.77   15.00
  -1   4   4  317.07   16.30
   1   4  -4  303.67   14.70
  -1   4   4  314.57   16.60
  -1   4   4  298.67   17.80
  -1   4   4  302.57   16.30
  -1   4   4  317.87   18.90
   1   4  -4  285.37   15.20
  -1   4   4  300.67   16.40
   1   4  -4  275.57   14.80
  -1   4   4  281.27   15.40
   0  -4  -4   30.50    5.40
   0  -4  -4   21.90    4.90
   0  -4   4   26.70    4.80
   0  -4   4   21.80    3.40
   0  -4   4   30.20    3.80
   0  -4   4   25.80    4.50
   0  -4   4   24.60    4.00
   0   4   4   24.80    5.20
   0   4   4   35.80    8.10
   0   4   4   16.30    6.90
   0   4   4   24.10    5.10
   0   4   4   32.90    5.20
   0   4   4   19.00    4.40
   0   4  -4   15.70    4.20
   0   4   4   24.00    4.10
   0   4   4   24.90    7.40
   0   4   4   17.80    4.00
   0   4  -4   28.50    5.10
   0   4  -4   30.70    5.10
   0   4  -4   38.60    7.80
   0   4  -4   29.60    4.60
   0   4  -4   25.30    4.90
   1  -4   4  304.97   14.10
  -1  -4  -4  288.27   13.60
  -1  -4  -4  320.07   13.30
   1  -4   4  301.57   13.80
   1  -4   4  308.97   15.70
   1  -4   4  310.87   14.30
   1  -4   4  318.87   15.80
  -1  -4  -4  296.87   15.00
  -1   4  -4  299.07   15.20
  -1   4  -4  269.07   17.30
  -1   4  -4  306.97   15.30
   1   4   4  307.27   15.30
  -1   4  -4  288.87   15.20
  -1   4  -4  292.97   14.60
  -1   4  -4  310.27   15.90
   1   4   4  306.77   16.70
   1   4   4  294.57   14.80
   1   4   4  301.17   15.60
  -1   4  -4  298.47   16.30
  -1   4  -4  290.67   15.20
   1   4   4  284.37   14.60
  -2  -4  -4   62.59    6.10
  -2  -4  -4   65.89    5.40
   2  -4   4   74.99   10.50
   2  -4   4   59.59    5.50
   2  -4   4   69.69    9.40
  -2  -4  -4   60.99    8.60
   2  -4   4   67.29    7.30
   2  -4   4   56.39    5.80
   2  -4   4   54.09    6.40
   2  -4   4   75.49    7.50
  -2  -4  -4   81.39   10.00
   2   4   4   64.79    7.00
  -2   4  -4   60.79    9.20
  -2   4  -4   49.90    6.70
   2   4   4   76.89    8.60
   2   4   4   63.09   13.80
  -2   4  -4   72.59    8.00
   2   4   4   77.19    6.50
  -2   4  -4   56.19   11.80
  -2   4  -4   49.10    7.20
  -2   4  -4   64.29    7.60
   2   4   4   76.99   11.60
  -2   4  -4   76.89    8.30
  -2   4  -4   54.79    6.00
  -3  -4  -4    8.80    5.00
   3  -4   4    2.60    3.30
  -3  -4  -4   13.20    5.20
  -3  -4  -4    7.50    3.20
   3  -4   4    7.80    5.20
   3  -4   4    8.30    3.40
   3  -4   4    7.10    3.90
  -3  -4  -4   12.50    3.30
   3  -4   4   12.10    8.60
  -3   4  -4    4.40    2.80
   3   4   4   10.30    3.00
  -3   4  -4   10.10    4.20
  -3   4  -4    5.70    4.80
  -3   4  -4   11.50    5.20
  -3   4  -4   10.80    5.10
   3   4   4    9.30    4.30
   3   4   4    5.30    5.50
   3   4   4    4.80    3.90
  -3   4  -4    5.90    4.40
   3   4   4    1.50    4.80
  -3   4  -4    2.40    3.20
  -3   4  -4    7.70    6.90
   4  -4   4   18.60    4.30
   4  -4   4    3.00    7.30
  -4  -4  -4   17.70    4.10
   4  -4   4   20.30    4.20
  -4  -4  -4   18.00    3.60
   4  -4   4   20.80    4.30
  -4  -4  -4   17.90    4.40
  -4  -4  -4   15.00    4.80
  -4  -4  -4   25.00    5.30
   4  -4   4   11.50    5.60
   4  -4   4   15.60    3.40
  -4  -4  -4   20.20    4.30
  -4   4  -4   13.70    4.30
  -4   4  -4   21.10   12.40
   4   4   4   10.70    3.70
  -4   4  -4   24.30    5.10
  -4   4  -4   21.40    9.70
   4   4   4   27.90    5.10
   4   4   4   18.40    5.50
   4   4   4   18.20    5.10
  -4   4  -4   16.80    4.50
  -5  -4  -4    7.30    2.50
   5  -4   4    9.80    2.60
  -5  -4  -4    7.20    3.00
   5  -4   4    5.10    5.10
  -5  -4  -4    5.80    4.90
  -5  -4  -4    1.40    4.30
  -5  -4  -4    7.20    7.60
   5  -4   4    1.20    2.80
   5  -4   4    4.90    3.90
  -5  -4  -4    7.70    3.30
   5   4   4    4.30    2.70
   5   4   4    3.90    4.00
  -5   4  -4    5.00    3.40
   5   4   4    3.60    5.50
  -5   4  -4    9.00    3.00
  -5   4  -4    6.60    5.30
  -6  -4  -4   22.70    3.30
   6  -4   4   32.30    3.20
  -6  -4  -4   31.70    4.20
  -6  -4  -4   35.10    5.40
   6  -4   4   28.70    6.40
   6  -4   4   29.50    4.20
   6   4   4   24.00    3.70
  -6   4  -4   32.60    3.90
  -6   4  -4   32.10    4.40
  -6   4  -4   26.00    3.80
   6   4   4   22.80    4.90
  -6  -5   4    0.10    2.40
  -6  -5   4    6.80    4.90
  -6  -5   4   -1.00    2.10
   6  -5  -4    4.60    3.70
  -6  -5   4   -2.30    1.70
   6  -5  -4   -0.90    2.10
  -6   5   4    5.40    3.70
  -6   5   4   -3.50    2.30
   6   5  -4    3.80    2.00
   6   5  -4   -5.30    3.80
  -6   5   4   -1.50    2.90
  -5  -5   4    0.50    5.00
  -5  -5   4   -1.90    3.00
   5  -5  -4    2.10    4.60
  -5  -5   4   -0.30    7.00
   5  -5  -4    7.10    7.10
  -5  -5   4    2.20    2.70
  -5  -5   4    4.40    2.40
   5  -5  -4    0.90    3.20
  -5  -5   4    5.90    3.00
   5  -5  -4    7.90    6.00
  -5   5   4   -3.10    2.90
  -5   5   4   -1.30    3.00
  -5   5   4    1.70    3.10
  -5   5   4    2.70    3.40
  -5   5   4   -4.70    4.80
  -5   5   4   -3.40    3.00
   5   5  -4    6.80    4.70
   4  -5  -4   11.70    4.50
  -4  -5   4   22.20    4.20
  -4  -5   4   17.40    3.40
  -4  -5   4    4.00   11.10
  -4  -5   4   13.70    4.40
   4  -5  -4   11.90    5.30
  -4  -5   4   11.70    3.50
  -4  -5   4   23.60    6.30
  -4  -5   4   24.70    6.50
   4  -5  -4   20.20    5.60
  -4   5   4    7.40    5.40
  -4   5   4   20.80    4.80
  -4   5   4   23.70    4.40
  -4   5   4   18.60    5.30
  -4   5   4   30.20   15.10
  -4   5   4   10.10    8.80
  -4   5   4    5.20   12.70
  -4   5   4   16.60    3.90
   4   5  -4   20.60    5.40
  -4   5   4   17.50    4.30
  -3  -5   4    5.60    3.40
  -3  -5   4    1.20    3.40
   3  -5  -4    5.70    3.90
  -3  -5   4    6.60    4.00
   3  -5  -4   -2.30    4.20
  -3  -5   4    3.30    3.60
  -3  -5   4    9.20   11.50
   3  -5  -4   42.50   16.90
  -3  -5   4    3.50    4.40
   3   5  -4    6.60    7.00
  -3   5   4   10.00    5.20
  -3   5   4    7.30    3.90
  -3   5   4    3.90    4.80
   3   5  -4    4.70    5.80
  -3   5   4    2.70    3.10
  -3   5   4    3.40    3.60
  -3   5   4    8.80   13.10
  -3   5   4    1.40    3.20
  -3   5   4    8.00    4.80
  -3   5   4    4.90    3.70
   3   5  -4    5.40    4.20
  -2  -5   4   90.69    7.10
  -2  -5   4  101.69   12.10
   2  -5  -4   80.29    7.00
  -2  -5   4   83.19   10.60
  -2  -5   4  106.09   11.80
   2  -5  -4   83.49   16.60
  -2  -5   4   88.39    7.50
  -2  -5   4   92.29    7.20
  -2  -5   4   67.79    9.30
  -2   5   4   97.09    8.60
  -2   5   4   90.29    9.90
  -2   5   4   99.09    9.40
   2   5  -4   97.39    8.00
  -2   5   4   84.89    7.70
   2   5  -4   91.89    9.80
  -2   5   4   61.69   12.10
  -2   5   4   89.09   12.40
   2   5  -4   82.19    8.10
  -2   5   4   65.59   12.20
  -2   5   4  103.69    8.50
  -2   5   4   79.99    9.40
  -2   5   4   86.89    7.10
  -2   5   4   82.89    9.80
  -2   5   4   79.69    9.60
  -2   5   4   76.29    8.70
  -1  -5   4   74.29    6.30
   1  -5  -4   70.49   13.00
  -1  -5   4   69.19    8.80
  -1  -5   4   74.49    5.80
  -1  -5   4   58.79    8.50
  -1  -5   4   64.29    6.90
  -1   5   4   54.99   11.40
   1   5  -4   83.19    9.40
  -1   5   4   65.99    8.40
  -1   5   4   84.89    8.10
  -1   5   4   77.09   10.40
  -1   5   4   68.69    6.40
  -1   5   4   59.09    7.30
  -1   5   4   54.29    8.90
   1   5  -4   79.29    6.70
  -1   5   4   51.09    8.20
   1   5  -4   77.69    7.50
  -1   5   4   59.79    9.20
  -1   5   4   73.59    8.50
   1   5  -4   67.09    7.00
  -1   5   4   63.99    6.60
  -1   5   4   59.99    8.20
   1   5  -4   61.69    7.30
  -1   5   4   75.19    9.10
  -1   5   4   71.19    8.20
  -1   5   4   71.29   10.80
   0  -5   4   14.50    3.20
   0  -5  -4   19.00    6.20
   0  -5   4   13.80    3.80
   0  -5   4    6.90    4.10
   0  -5   4   10.70    4.20
   0  -5   4   16.30    3.50
   0   5   4    7.30    4.00
   0   5  -4    7.70    4.10
   0   5   4   15.10    4.90
   0   5   4   19.50    5.10
   0   5  -4   11.40    3.40
   0   5   4    8.90    3.30
   0   5  -4   12.60    5.80
   0   5   4    7.70    3.30
   0   5   4   16.40    6.80
   0   5  -4    9.70    3.70
   0   5   4   21.40    9.50
   0   5   4   12.40    4.30
   0   5   4    6.50    7.30
   0   5   4   -1.00    6.50
   0   5   4   14.00    5.20
   0   5  -4    6.20    4.70
   0   5  -4   16.00    4.00
   0   5   4    8.50    4.40
   0   5   4   11.50    5.30
   0   5  -4   10.10    4.30
   1  -5   4   15.40    3.40
   1  -5   4   21.60    5.10
  -1  -5  -4   26.70    5.40
  -1  -5  -4   15.60    3.10
   1  -5   4   16.60    4.00
  -1   5  -4   12.70    4.10
  -1   5  -4   10.80    3.60
  -1   5  -4   15.60    3.80
  -1   5  -4   17.10    6.70
  -1   5  -4   14.60    4.30
   1   5   4   12.40    5.10
  -1   5  -4    7.80    5.90
   1   5   4   17.20    5.00
   1   5   4   20.60    8.60
  -1   5  -4    9.10    4.50
   1   5   4    8.10    4.20
   1   5   4   18.70    5.70
  -1   5  -4   20.70    5.40
   2  -5   4   33.80    5.30
   2  -5   4   33.30    6.40
   2  -5   4   20.10    6.30
   2  -5   4   25.20    5.70
  -2  -5  -4   23.70    5.00
  -2  -5  -4   33.50    6.40
   2  -5   4   26.90   11.90
   2  -5   4   30.60    6.00
  -2  -5  -4   37.50    5.40
  -2   5  -4   32.60    5.60
   2   5   4   27.30    5.50
  -2   5  -4   31.40    6.70
  -2   5  -4   33.60    5.90
  -2   5  -4   21.80    6.20
  -2   5  -4   45.10    6.60
   2   5   4   28.30    4.50
   2   5   4   27.70    5.70
  -2   5  -4   15.90    7.30
  -2   5  -4   32.40    6.20
  -3  -5  -4   19.80    4.40
  -3  -5  -4   25.60    8.90
   3  -5   4   24.70    4.70
   3  -5   4   14.40    4.10
   3  -5   4   36.20    8.30
   3  -5   4   19.60    4.50
  -3  -5  -4   12.90    3.90
   3  -5   4   22.40    5.20
   3  -5   4   29.70   23.80
   3   5   4   26.50    6.00
  -3   5  -4   13.80    3.80
   3   5   4   16.20    4.00
  -3   5  -4   24.50    4.80
   3   5   4   22.00    5.30
  -3   5  -4   18.50    3.90
  -3   5  -4   26.00    9.70
  -3   5  -4   16.50   11.70
  -3   5  -4   15.60    4.50
  -3   5  -4   31.10    6.40
  -3   5  -4   19.40    3.40
  -4  -5  -4   21.80    3.90
  -4  -5  -4   19.10    4.00
  -4  -5  -4    6.20    5.70
   4  -5   4   25.50    4.80
  -4  -5  -4   17.30    4.30
  -4  -5  -4   19.40    7.00
   4  -5   4   16.30    3.40
   4  -5   4   19.40   12.60
   4  -5   4   16.50    4.20
   4  -5   4   12.30    4.50
   4  -5   4    5.00    7.10
  -4  -5  -4   16.40    4.10
  -4   5  -4   49.70   16.90
  -4   5  -4   16.40    3.50
   4   5   4   12.60    4.30
  -4   5  -4   16.80    4.00
  -4   5  -4   12.60    4.20
   4   5   4   10.20    5.70
  -4   5  -4    9.80    5.00
   4   5   4   16.10    3.80
  -4   5  -4   12.80    3.60
  -5  -5  -4   16.90    5.60
  -5  -5  -4    7.70    2.20
  -5  -5  -4    2.70    3.00
   5  -5   4    3.40    1.90
  -5  -5  -4   44.30   19.60
  -5  -5  -4   10.30    3.40
   5  -5   4    7.90    3.10
   5  -5   4    5.50    3.60
  -5   5  -4    2.80    2.80
   5   5   4   12.90    3.90
  -5   5  -4    8.00    3.30
  -5   5  -4    4.60    2.40
   5   5   4    2.70    2.50
  -6  -5  -4   59.89    3.60
   6  -5   4   54.99    4.70
  -6  -5  -4   54.19    6.80
  -6  -5  -4   52.59    5.20
  -6  -5  -4   50.59    4.90
   6  -5   4   41.00    7.70
   6  -5   4   54.29    3.40
   6   5   4   41.20    5.00
  -6   5  -4   68.39    9.80
  -6   5  -4   47.70    4.40
  -6  -6   4    1.80    2.30
   6  -6  -4    0.70    2.00
  -6  -6   4    0.90    2.30
  -6  -6   4    0.60    1.70
  -6   6   4   -1.70    2.20
  -6   6   4    0.70    2.20
  -6   6   4    5.30    4.90
  -5  -6   4   27.00    4.90
  -5  -6   4   14.60    6.60
   5  -6  -4   32.20    6.20
  -5  -6   4   25.90    4.10
   5  -6  -4   28.90    5.50
  -5  -6   4   35.30    4.90
  -5  -6   4   24.00    3.60
  -5   6   4   28.80    4.50
  -5   6   4   23.10    4.70
  -5   6   4   18.00    6.30
  -5   6   4   24.90    4.80
   5   6  -4   32.70    4.10
  -5   6   4   25.00    5.20
  -4  -6   4   32.60    6.50
  -4  -6   4   42.90    9.10
  -4  -6   4   41.70    8.10
   4  -6  -4   41.00    8.50
  -4  -6   4   46.00    6.30
   4  -6  -4   30.90    9.80
   4  -6  -4   41.70    6.80
  -4  -6   4   50.09    5.60
  -4  -6   4   45.80    8.10
  -4   6   4   53.69    9.20
  -4   6   4   53.69    9.30
  -4   6   4   42.90    6.50
  -4   6   4   50.79    7.70
   4   6  -4   36.00    7.60
  -3  -6   4   17.90   14.00
   3  -6  -4   -2.00    5.50
  -3  -6   4    6.10    3.60
  -3  -6   4   10.80    5.40
  -3  -6   4   -0.30    4.50
   3  -6  -4    5.40    5.60
  -3  -6   4   -0.30    3.50
  -3  -6   4    9.20    3.30
  -3   6   4   -2.50    4.00
  -3   6   4    0.80   15.40
  -3   6   4   11.80    5.20
   3   6  -4    2.90    8.40
  -3   6   4  -16.20    9.80
  -3   6   4    1.90    3.30
  -3   6   4    1.60    4.00
  -3   6   4   -1.20    3.20
  -3   6   4   -4.50    5.90
  -3   6   4    6.20   18.00
  -3   6   4    5.80    3.30
   3   6  -4    1.20    3.90
  -3   6   4   -1.90    4.10
   3   6  -4   -2.50    5.80
  -3   6   4    6.20    3.50
  -2  -6   4    2.40    4.20
  -2  -6   4    4.70    4.30
  -2  -6   4    3.90    3.50
   2  -6  -4    4.60    4.90
  -2  -6   4   11.20    7.40
  -2  -6   4    3.40    3.70
   2  -6  -4  -15.60    9.90
  -2  -6   4   24.30    9.50
  -2   6   4    8.20    4.60
  -2   6   4    7.30    4.30
  -2   6   4    1.00    4.10
   2   6  -4   -3.70    3.60
   2   6  -4   -1.20    4.00
  -2   6   4   -3.30    6.20
  -2   6   4    4.70    3.80
  -2   6   4   15.70   12.50
   2   6  -4   -1.40    3.40
  -2   6   4   -0.30    3.90
  -2   6   4    4.10    3.60
  -2   6   4   -2.30    3.80
  -2   6   4    8.10    5.00
  -2   6   4    3.80    5.10
  -2   6   4   14.60    7.00
  -2   6   4    1.10    4.00
  -1  -6   4   48.00    6.10
  -1  -6   4   33.30    6.90
  -1  -6   4   42.30    6.70
  -1  -6   4   69.09   14.80
   1   6  -4   34.00    6.20
   1   6  -4   51.29    6.50
   1   6  -4   39.50    5.90
  -1   6   4   31.20    5.70
  -1   6   4   38.40    8.90
  -1   6   4   49.70    6.00
   1   6  -4   32.50    6.60
  -1   6   4   32.80    5.50
  -1   6   4   41.20    6.10
  -1   6   4   33.60    5.50
  -1   6   4   41.50    7.50
  -1   6   4   40.40    7.10
   1   6  -4   54.79    7.50
  -1   6   4   42.70    5.80
  -1   6   4   44.50   11.10
  -1   6   4   44.40    8.20
   0  -6   4  195.38   12.20
   0  -6   4  209.18   12.30
   0  -6   4  210.38   11.70
   0  -6  -4  233.58   11.20
   0  -6   4  185.58   16.00
   0   6   4  222.28   13.30
   0   6   4  212.18   12.40
   0   6   4  219.98   12.50
   0   6  -4  201.78   13.20
   0   6   4  205.28   13.50
   0   6   4  220.38   12.90
   0   6   4  221.08   13.60
   0   6  -4  208.88   12.60
   0   6   4  198.18   13.00
   0   6  -4  206.58   11.90
   0   6   4  214.68   13.50
   0   6  -4  202.78   12.40
   0   6  -4  214.68   12.20
   1  -6   4  158.28    9.80
   1  -6   4  162.38   11.10
   1  -6   4  154.58   10.50
  -1  -6  -4  181.78   11.60
  -1  -6  -4  174.48   10.00
   1  -6   4  136.19   15.40
  -1   6  -4  187.18   11.10
   1   6   4  162.08   10.80
  -1   6  -4  148.39   10.50
   1   6   4  138.39   12.30
  -1   6  -4  176.08   19.20
  -1   6  -4  155.78   11.20
  -1   6  -4  174.38   10.20
  -1   6  -4  173.08   10.60
  -1   6  -4  163.78   10.40
   1   6   4  168.08   11.90
   1   6   4  166.88   11.90
   1   6   4  159.68   10.00
  -1   6  -4  173.58   30.10
   1   6   4  162.08   11.40
   1   6   4  162.28   10.70
   1   6   4  145.49   11.80
  -2  -6  -4   35.20    7.20
  -2  -6  -4   37.20    6.70
   2  -6   4   34.60    8.90
   2  -6   4   38.20    7.90
   2  -6   4   41.30    8.20
   2  -6   4   31.70    5.10
  -2  -6  -4   36.70    7.50
   2   6   4   36.90    7.50
  -2   6  -4   38.80    6.60
  -2   6  -4   25.00    5.40
  -2   6  -4   37.50   13.70
   2   6   4   30.80    6.10
  -2   6  -4   36.70    6.50
   2   6   4   35.20    6.20
   2   6   4   37.90    6.70
  -2   6  -4   33.90    6.00
  -3  -6  -4   -1.70    5.20
  -3  -6  -4   -2.70    4.20
   3  -6   4    0.10    4.00
   3  -6   4    1.20    3.50
   3  -6   4   -3.80    5.60
   3  -6   4    0.10    3.50
   3  -6   4   -4.30    6.10
  -3  -6  -4    6.50    3.60
  -3   6  -4   -1.40    3.40
   3   6   4   -1.20    3.60
   3   6   4   -0.10    3.30
   3   6   4   -1.30    5.20
  -3   6  -4    2.70   18.90
  -3   6  -4   -1.20    4.20
  -3   6  -4    5.00    3.90
  -3   6  -4   -2.00    3.10
  -3   6  -4   -1.80    3.30
   4  -6   4   17.70    9.00
  -4  -6  -4    8.50    6.30
  -4  -6  -4   18.20    3.30
  -4  -6  -4   17.50    4.20
   4  -6   4   21.80    4.30
   4  -6   4   23.30    5.00
   4  -6   4   19.00    4.10
  -4  -6  -4   16.10    8.90
   4   6   4   18.40    4.10
   4   6   4   26.60    5.30
   4   6   4    6.20    5.70
  -4   6  -4   29.20    5.40
  -4   6  -4   14.10    3.80
  -4   6  -4   29.00    5.10
   5  -6   4    4.20    1.80
   5  -6   4    2.70    3.90
  -5  -6  -4    0.80    3.10
  -5  -6  -4   -0.40    1.60
  -5  -6  -4    2.80    3.40
   5  -6   4    1.30    3.40
  -5  -6  -4   -1.80    5.10
  -5   6  -4    2.50    2.80
   5   6   4    1.50    2.80
  -5   6  -4    1.40    2.50
  -5  -7   4    3.80    2.70
  -5  -7   4    5.30    1.50
  -5  -7   4   14.90    5.30
  -5   7   4    4.50    2.60
  -5   7   4    3.40    2.70
  -5   7   4    2.60    2.60
  -5   7   4    1.30    2.10
  -4  -7   4   -3.40    2.00
  -4  -7   4   -2.70    6.30
  -4  -7   4   -2.30    3.00
  -4   7   4   -0.30    2.60
  -4   7   4    2.00    3.80
   4   7  -4   -3.80    3.20
  -4   7   4    3.50    3.70
  -4   7   4   -2.20    2.50
  -3  -7   4    9.10    3.80
  -3  -7   4   10.10    3.00
  -3  -7   4    4.20    7.70
  -3  -7   4    4.90    9.40
  -3  -7   4   -1.70    5.40
  -3  -7   4    1.90    6.90
  -3   7   4    9.30    3.50
  -3   7   4    4.90    3.30
  -3   7   4    7.60    5.10
  -3   7   4    6.60    3.50
  -3   7   4   10.40    3.50
  -3   7   4   15.80    3.70
   3   7  -4    8.90    5.60
   3   7  -4   14.40    4.10
  -3   7   4   12.20    4.20
  -2  -7   4   -0.50    6.00
  -2  -7   4    4.30    4.20
  -2  -7   4    0.60    5.20
  -2  -7   4    0.50    4.20
  -2   7   4    5.10    3.50
  -2   7   4    8.90    6.20
  -2   7   4    1.20    3.60
  -2   7   4    5.80    3.10
   2   7  -4    5.50    5.10
  -2   7   4    4.00    3.70
  -2   7   4   -0.50    4.10
  -2   7   4   -3.80    3.60
  -1  -7   4  105.39    8.40
  -1  -7   4  105.59    9.00
  -1  -7   4   90.59   22.60
  -1  -7   4  116.59   10.50
  -1  -7   4   85.39    9.10
   1   7  -4   94.19    8.50
  -1   7   4  104.19    9.40
   1   7  -4  100.49    7.90
  -1   7   4  105.99    9.70
  -1   7   4   92.59    8.70
  -1   7   4   86.49    8.90
  -1   7   4  101.99   10.10
   1   7  -4  113.29    8.80
  -1   7   4   87.79   10.20
  -1   7   4  110.99    7.90
  -1   7   4  112.69    8.20
  -1   7   4   96.39   10.10
   0  -7   4   -2.30    4.00
   0  -7   4    3.80    4.40
   0  -7   4   -3.80    5.40
   0   7  -4    2.00    3.80
   0   7   4    4.20    3.30
   0   7   4    7.30    4.50
   0   7  -4    4.30    4.70
   0   7   4    1.10    4.60
   0   7   4   -3.30    5.10
   0   7   4    2.80    4.80
   0   7  -4    4.10    3.40
   0   7  -4    1.40    4.30
   0   7   4    6.00    3.60
   0   7  -4    0.70    3.30
   0   7   4    7.10    4.60
   0   7   4    0.30    3.50
   1  -7   4    8.90    4.20
   1  -7   4    4.00    5.80
   1  -7   4    6.30    4.70
  -1   7  -4    3.30    3.50
  -1   7  -4    2.90    3.80
   1   7   4    3.90    5.00
   1   7   4    4.40    3.60
   1   7   4    9.30    5.30
   1   7   4    5.80    3.40
   1   7   4    4.00    4.90
  -1   7  -4    3.30    3.70
  -1   7  -4    0.50    4.00
  -1   7  -4    4.50    3.80
   2  -7   4    5.70    4.20
   2  -7   4   17.40    6.80
   2  -7   4    7.90    4.50
   2  -7   4   11.80    4.40
  -2  -7  -4   -0.20    5.90
   2   7   4   -3.20    5.30
  -2   7  -4    5.20    3.80
  -2   7  -4    3.80    3.90
   2   7   4   -0.30    4.60
   2   7   4   -2.10    4.40
  -3  -7  -4   41.60    8.60
   3  -7   4   55.59    5.70
  -3  -7  -4   65.19   10.60
   3  -7   4   47.10    8.30
   3  -7   4   54.39    7.20
  -3   7  -4   59.39    6.10
   3   7   4   57.49    6.10
  -3   7  -4   56.39    6.70
  -3   7  -4   61.89    6.90
   3   7   4   63.69    6.70
  -3   7  -4   60.59    6.20
  -4  -7  -4   36.30    7.20
   4  -7   4   23.10    4.20
  -4  -7  -4   19.80    4.40
   4  -7   4   19.20    2.70
   4   7   4   21.80    3.30
   4   7   4   29.40    5.10
  -4   7  -4   18.60    3.40
  -4   7  -4   18.30    3.60
  -3  -8   4    8.50    3.90
  -3   8   4   11.30    3.10
   3   8  -4   17.50    3.00
  -3   8   4   16.30    3.50
  -3   8   4   10.30    3.30
  -3   8   4   16.00    2.90
  -2  -8   4   10.50    3.40
  -2  -8   4   10.70    7.80
  -2  -8   4   20.00    5.30
  -2   8   4   13.60    3.40
  -2   8   4   22.80    3.70
  -2   8   4   15.20    3.70
   2   8  -4   18.00    4.10
  -2   8   4   23.70    4.40
  -1  -8   4   28.90    5.70
  -1   8   4   50.99    6.70
  -1   8   4   38.20    6.00
  -1   8   4   39.00    5.30
   1   8  -4   39.70    6.10
   1   8  -4   30.90    5.90
  -1   8   4   35.70    5.10
   1   8  -4   35.60    5.50
   0  -8   4   75.59    8.90
   0  -8   4   63.69    8.30
   0   8   4   58.99    7.10
   0   8  -4   70.19    6.10
   0   8   4   76.29    8.00
   0   8  -4   67.29    6.60
   0   8   4   80.29    8.10
   0   8  -4   69.39    6.90
   0   8   4   60.89    6.00
   0   8   4   68.89    6.30
   1  -8   4    5.40    4.50
   1   8   4   -0.10    4.40
  -1   8  -4    5.40    2.90
  -1   8  -4    4.50    3.20
   1   8   4    6.40    3.20
  -1   8  -4   -0.20    3.90
  -1   8  -4    1.00    2.40
   2  -8   4    3.70    6.40
   2  -8   4   -7.90    4.80
  -2   8  -4   -3.00    2.90
  -2   8  -4   -4.50    3.30
   2   8   4   -3.20    2.30
  -2   8  -4    3.20    2.90
   2   8   4    6.10    3.50
  -2   8  -4    0.90    3.10
   3  -8   4   72.99    9.20
   3  -8   4   92.99    6.20
   3   8   4  102.89    6.50
  -3   8  -4   97.09    6.50
  -3   8  -4  111.09    7.10
  -3   8  -4   83.59    6.50
   3   8   4   90.99    6.00
   1   9  -4    9.20    2.80
   0   9   4    3.00    2.20
   0   9  -4   -0.50    2.20
   0   9  -4   -0.60    3.50
  -1   9  -4    7.50    2.40
  -1   9  -4    3.30    2.40
   7   0  -5    6.40    3.50
  -7   0   5    7.60    4.20
   7   0  -5    4.30    2.30
   7   0  -5    0.50    4.10
  -7   0   5    4.40    2.30
   6   0  -5   -2.70    4.80
  -6   0   5   10.10    7.60
   6   0  -5    2.30    2.80
  -6   0   5    8.80    3.20
   6   0  -5    1.30    4.00
  -6   0   5   -3.20   15.40
  -6   0   5    1.00    3.00
  -6   0   5    1.20    2.80
   6   0  -5    3.10    2.30
   5   0  -5  552.04   24.70
  -5   0   5  575.64   25.90
   5   0  -5  568.04   26.30
   5   0  -5  593.14   25.80
  -5   0   5  543.55   30.00
  -5   0   5  564.94   26.00
  -5   0   5  563.44   29.70
  -5   0   5  574.24   25.30
  -4   0   5   10.80    4.10
  -4   0   5   -2.90    3.20
   4   0  -5    7.20    3.10
   4   0  -5    8.90    5.90
   4   0  -5   -1.30    3.50
  -4   0   5    1.10    3.80
  -4   0   5   -2.50    4.10
   4   0  -5   -0.70    2.70
  -4   0   5    2.00    4.00
   4   0  -5   -1.30    2.90
  -4   0   5    0.40    3.00
  -3   0   5  415.86   19.70
   3   0  -5  408.66   19.00
   3   0  -5  414.36   18.70
  -2   0   5    0.10    2.50
  -2   0   5    1.40    1.60
   2   0  -5   -1.90    1.80
  -2   0   5    1.50    2.00
   2   0  -5   -1.40    1.80
  -1   0   5  124.19    6.80
   1   0  -5  134.99    6.60
   1   0  -5  135.19    6.70
  -1   0   5  148.19    7.00
  -1   0   5  116.59    6.50
   0   0   5    0.20    1.00
   0   0  -5    1.20    1.50
   0   0  -5    1.40    2.70
   0   0   5    3.90    1.80
   0   0  -5    1.10    1.30
   0   0   5   -0.20    0.90
   1   0   5  437.76   18.80
   1   0   5  415.46   18.90
  -1   0  -5  426.96   18.10
  -1   0  -5  408.46   18.00
  -1   0  -5  438.36   18.30
   1   0   5  423.66   17.90
   2   0   5   -2.00    2.50
  -2   0  -5   -1.20    2.20
   2   0   5    0.10    2.70
  -2   0  -5    1.30    1.80
   2   0   5   -0.90    1.90
   2   0   5    1.80    1.50
   3   0   5  588.14   24.20
  -3   0  -5  557.74   26.20
   3   0   5  572.64   24.80
   3   0   5  538.45   24.30
  -3   0  -5  551.84   24.70
   3   0   5  564.84   25.20
   3   0   5  605.84   26.00
   3   0   5  547.35   25.90
  -3   0  -5  568.04   26.20
  -3   0  -5  570.14   25.30
  -3   0  -5  538.65   24.50
  -3   0  -5  574.24   24.10
   4   0   5    7.00    3.20
   4   0   5   -2.20    8.00
  -4   0  -5   -4.30    3.90
   4   0   5   -3.20    3.10
  -4   0  -5   -4.70    5.20
  -4   0  -5   -3.70    2.40
   4   0   5    4.10    3.10
   4   0   5    4.80    3.30
   4   0   5    5.50    4.40
  -4   0  -5    2.50    3.80
  -4   0  -5    1.70    2.70
  -4   0  -5    0.80    5.10
  -4   0  -5   -1.80    6.70
  -4   0  -5    3.60    4.90
   5   0   5    9.20    3.40
  -5   0  -5    6.20    3.00
   5   0   5    7.20    3.60
  -5   0  -5  -15.80   13.80
  -5   0  -5   -1.00    5.90
   5   0   5    9.70    3.30
  -5   0  -5    2.60    3.50
   5   0   5   -4.90   21.20
  -6   0  -5    5.90    3.70
  -6   0  -5    7.10    4.70
   6   0   5    0.90    3.40
   6   0   5    1.10    3.00
   7   0   5   20.80    4.40
  -7   0  -5   15.00    3.20
   7   0   5   24.80    5.20
  -7  -1   5    1.70    2.50
   7  -1  -5   -2.60    2.10
  -7  -1   5    0.00    2.80
   7  -1  -5    1.70    2.00
  -7   1   5    8.30    3.90
  -7   1   5   -1.00    6.20
   7   1  -5    2.00    2.70
   7   1  -5   -0.60    3.50
  -7   1   5   -1.70    2.20
   7   1  -5    1.50    2.30
   6  -1  -5   32.40    7.40
  -6  -1   5   36.70    6.60
  -6  -1   5   47.80    5.50
   6  -1  -5   39.10    4.50
  -6  -1   5   20.50   17.20
   6  -1  -5   46.60    5.60
   6  -1  -5   46.50    7.20
  -6  -1   5   47.30    6.20
  -6   1   5   38.50    5.80
  -6   1   5   47.90    6.10
  -6   1   5   28.20   16.20
  -6   1   5   54.99   12.40
   6   1  -5   36.20    7.70
   6   1  -5   48.20    5.50
   5  -1  -5   26.00    4.90
   5  -1  -5   33.80    6.40
  -5  -1   5   26.50    4.40
  -5  -1   5   24.90    4.80
  -5  -1   5   33.30    5.80
  -5  -1   5   28.60    4.70
   5  -1  -5   21.80    4.70
  -5  -1   5   41.50    8.90
   5  -1  -5   36.70   14.10
   5   1  -5   10.30    7.70
  -5   1   5   17.80    3.90
  -5   1   5   33.50   10.30
   5   1  -5   26.20    4.60
  -5   1   5   34.00    7.00
  -5   1   5   30.40    9.50
  -5   1   5   16.40    3.90
  -4  -1   5   20.80    6.10
  -4  -1   5   37.10    4.50
  -4  -1   5   32.90    6.30
  -4  -1   5   28.00    4.50
  -4  -1   5   29.00    6.00
  -4  -1   5   26.00    4.80
   4  -1  -5   19.90    3.70
  -4  -1   5   31.30    5.10
   4  -1  -5   24.60    5.20
   4  -1  -5   17.40    3.40
   4  -1  -5   29.60    6.80
   4  -1  -5   27.50    4.70
  -4   1   5   40.90    7.50
  -4   1   5   19.10    4.20
  -4   1   5   23.90    6.20
  -4   1   5   20.20    5.20
   4   1  -5   39.60    6.40
   4   1  -5   26.60    4.30
  -4   1   5   31.30    5.10
  -4   1   5   35.00    7.30
  -4   1   5   40.90    6.50
  -4   1   5   26.40    7.30
   4   1  -5   12.50    5.60
   4   1  -5   30.70    4.80
  -3  -1   5   -1.50    2.40
  -3  -1   5    5.60    2.50
   3  -1  -5    1.00    2.20
  -3  -1   5   -1.20    2.30
  -3  -1   5   -0.60    2.10
   3  -1  -5    6.00    2.70
   3  -1  -5    1.40    3.00
  -3  -1   5    1.00    2.80
   3   1  -5    1.70    2.90
   3   1  -5    1.10    2.50
  -3   1   5   -1.50    2.90
   3   1  -5    3.00    3.00
   3   1  -5    3.50    2.70
  -2  -1   5  422.46   18.10
   2  -1  -5  344.07   17.90
  -2  -1   5  429.96   19.00
  -2  -1   5  439.06   19.00
  -2  -1   5  352.06   17.90
  -2   1   5  468.35   18.70
   2   1  -5  453.05   18.40
   2   1  -5  466.55   18.70
   2   1  -5  417.96   18.70
  -2   1   5  353.76   18.50
   1  -1  -5    3.10    1.30
  -1  -1   5    5.30    1.60
   1  -1  -5    4.80    1.60
  -1  -1   5    2.70    1.80
  -1  -1   5    4.30    1.50
  -1  -1   5    3.00    1.60
  -1   1   5    6.30    1.70
  -1   1   5    4.20    2.10
   1   1  -5    3.40    2.50
  -1   1   5    5.40    2.00
   1   1  -5    4.30    2.20
  -1   1   5    4.40    1.30
   0  -1  -5  374.16   16.40
   0  -1   5  398.86   17.10
   0  -1  -5  372.26   16.20
   0  -1  -5  391.06   16.40
   0  -1   5  374.26   17.30
   0  -1   5  415.86   17.20
   0  -1   5  393.56   16.70
   0   1   5  388.66   17.10
   0   1  -5  406.46   17.00
   0   1  -5  393.76   16.90
   0   1  -5  397.86   16.60
   0   1   5  393.96   16.60
   0   1   5  401.96   16.60
   1  -1   5   84.79    5.40
   1  -1   5   93.59    5.30
  -1  -1  -5   82.69    5.50
   1  -1   5   86.79    5.10
  -1  -1  -5   82.89    4.70
   1  -1   5   87.59    5.20
   1  -1   5   82.99    5.70
   1   1   5   86.69    5.00
  -1   1  -5   93.69    5.50
  -1   1  -5   85.39    5.30
   1   1   5   82.39    4.00
  -1   1  -5   80.89    4.60
   2  -1   5  327.17   14.70
  -2  -1  -5  318.87   14.50
  -2  -1  -5  321.57   14.50
   2  -1   5  332.77   14.50
   2  -1   5  314.57   14.30
   2  -1   5  317.37   15.40
  -2   1  -5  313.47   14.40
  -2   1  -5  293.27   15.30
   2   1   5  318.37   14.80
  -2   1  -5  312.37   16.40
  -2   1  -5  320.57   14.80
   3  -1   5    9.20    4.60
   3  -1   5    1.70    2.50
   3  -1   5    8.50    2.90
  -3  -1  -5    2.90    2.40
  -3  -1  -5    8.70    3.50
   3  -1   5    3.50    2.80
  -3  -1  -5    2.80    2.40
   3  -1   5    3.60    3.00
  -3  -1  -5    6.30    3.20
  -3  -1  -5    7.00    2.70
   3  -1   5    6.60    3.70
   3  -1   5    4.50    3.20
   3   1   5    3.00    4.10
   3   1   5    2.20    3.60
  -3   1  -5    7.70    4.00
  -3   1  -5    2.10    3.90
   3   1   5    2.10    3.70
  -3   1  -5    0.40    4.40
  -3   1  -5   10.50    4.10
  -3   1  -5    2.00    4.40
  -3   1  -5    8.70    3.20
   3   1   5    9.60    3.30
  -3   1  -5    4.10    3.80
  -4  -1  -5   25.10    4.80
   4  -1   5   33.50    5.30
  -4  -1  -5   28.80    5.10
   4  -1   5   29.40    5.80
   4  -1   5   36.60    8.80
   4  -1   5   35.10    6.50
  -4  -1  -5   26.50    4.70
   4  -1   5   33.10    5.20
  -4  -1  -5   35.50    5.40
   4   1   5   30.10    6.20
  -4   1  -5   31.00    5.00
  -4   1  -5   35.40    5.80
  -4   1  -5   39.00    5.30
   4   1   5   26.60    7.50
  -4   1  -5   39.60    7.90
  -5  -1  -5   23.60    4.20
   5  -1   5   20.00    4.60
  -5  -1  -5   33.20   15.30
  -5  -1  -5   47.20    9.30
  -5  -1  -5   29.00    5.20
   5  -1   5   23.50    4.00
   5  -1   5   26.50    4.40
  -5  -1  -5   28.70    6.60
  -5  -1  -5   31.80    4.80
  -5   1  -5   23.40    5.80
   5   1   5   25.60    5.20
  -5   1  -5   29.40   11.30
   5   1   5   35.90    4.50
  -5   1  -5   26.40    5.00
  -5   1  -5   29.20    4.00
   5   1   5   26.70    5.50
  -6  -1  -5   22.60    4.80
   6  -1   5    9.10    3.90
  -6  -1  -5    8.60    3.20
   6  -1   5   16.90    3.40
  -6  -1  -5   14.80    2.70
  -6  -1  -5   12.60    5.40
  -6   1  -5    7.20    3.90
  -6   1  -5   14.90    3.60
  -6   1  -5   11.00    3.30
   6   1   5   15.10    3.90
  -7  -1  -5    7.50    2.70
  -7  -1  -5   16.30    4.30
  -7  -1  -5   10.50    2.30
   7  -1   5    8.20    2.30
   7   1   5    6.90    3.40
  -7   1  -5    9.40    2.60
   7   1   5   10.80    2.40
   7  -2  -5   81.49    9.20
   7  -2  -5   69.39    6.50
  -7  -2   5   72.39    7.00
   7  -2  -5   73.69    4.80
  -7  -2   5   85.79    5.80
   7  -2  -5   78.19    5.60
  -7  -2   5   78.49    5.60
  -7   2   5   75.59    5.40
  -7   2   5   85.39    6.70
   7   2  -5   76.19    6.50
   7   2  -5   67.89    8.90
  -7   2   5   74.79    8.80
   7   2  -5   78.59    6.10
  -6  -2   5    0.00    2.40
   6  -2  -5    4.70    3.00
  -6  -2   5   11.70    3.20
  -6  -2   5    4.20    3.90
  -6  -2   5    8.60    4.80
   6  -2  -5    9.00    2.50
   6  -2  -5    4.20    3.50
   6  -2  -5   -2.50    8.80
   6  -2  -5    6.40    5.60
   6   2  -5    8.90    3.20
  -6   2   5    5.50    3.80
   6   2  -5   10.00    5.10
  -6   2   5    4.10    2.60
  -6   2   5   -1.80    3.80
  -5  -2   5  167.78   17.00
   5  -2  -5  193.68   24.80
  -5  -2   5  177.28   12.00
   5  -2  -5  194.68   11.70
   5  -2  -5  188.28   10.50
  -5  -2   5  177.98   10.80
  -5  -2   5  194.38   11.00
   5  -2  -5  192.48   13.30
   5  -2  -5  189.88   12.10
  -5  -2   5  196.38    9.90
  -5  -2   5  190.78   13.00
  -5  -2   5  201.08   11.70
   5   2  -5  201.28   13.20
  -5   2   5  166.28   25.40
  -5   2   5  197.88   11.50
  -5   2   5  188.58   10.70
  -5   2   5  190.48   14.90
  -5   2   5  198.08   14.00
  -5   2   5  170.68   17.20
  -5   2   5  207.78   13.30
   4  -2  -5   30.00    8.20
  -4  -2   5   52.79    8.70
   4  -2  -5   41.90    6.80
  -4  -2   5   50.19    5.20
  -4  -2   5   42.50    6.70
  -4  -2   5   41.10    6.10
   4  -2  -5   51.09    6.00
  -4  -2   5   45.90    5.80
   4  -2  -5   50.09    6.10
   4  -2  -5   52.49    6.60
  -4  -2   5   38.80    6.90
  -4  -2   5   44.40    4.90
  -4   2   5   48.30    5.80
  -4   2   5   52.69   10.10
  -4   2   5   40.80    7.00
  -4   2   5   62.29    8.70
   4   2  -5   40.70    5.70
  -4   2   5   64.39    9.90
  -3  -2   5  470.65   22.80
  -3  -2   5  464.55   20.50
   3  -2  -5  495.95   21.30
  -3  -2   5  488.15   21.60
  -3  -2   5  474.25   21.00
  -3  -2   5  458.95   20.70
  -3  -2   5  442.96   22.00
  -3  -2   5  496.75   22.40
   3  -2  -5  486.95   23.00
   3  -2  -5  493.65   20.90
  -3  -2   5  442.66   21.20
  -3   2   5  486.25   22.00
  -3   2   5  457.25   22.40
  -3   2   5  480.75   23.20
   3   2  -5  434.16   21.20
  -3   2   5  447.16   23.00
  -3   2   5  443.86   22.70
  -3   2   5  466.55   22.80
  -3   2   5  469.25   21.30
  -3   2   5  497.55   23.30
   2  -2  -5   -0.80    1.60
  -2  -2   5    1.10    2.00
  -2  -2   5    0.60    2.20
  -2  -2   5   -1.40    1.90
   2  -2  -5    2.70    2.00
  -2  -2   5    0.20    1.70
  -2  -2   5    4.50    2.00
  -2   2   5    1.90    3.20
   2   2  -5   -0.70    4.00
  -2   2   5    1.20    1.80
  -2   2   5    2.40    2.60
   2   2  -5    0.90    3.90
   2   2  -5   -5.10    3.20
  -1  -2   5  173.38    8.90
   1  -2  -5  162.18    7.40
  -1  -2   5  176.68    9.10
  -1  -2   5  168.88    8.40
  -1  -2   5  160.18    8.00
   1   2  -5  169.98    9.60
  -1   2   5  159.38    9.20
  -1   2   5  170.88    8.70
  -1   2   5  182.48    9.00
   1   2  -5  157.58    9.00
   0  -2   5   -0.10    1.60
   0  -2   5    0.80    1.40
   0  -2  -5    0.50    0.90
   0  -2   5    0.70    1.60
   0  -2  -5    1.80    1.50
   0  -2   5    0.60    1.60
   0   2  -5    0.90    1.20
   0   2   5    2.20    1.90
   0   2  -5   -5.90    3.50
   0   2   5   -0.10    1.30
   0   2  -5    1.30    2.00
   0   2   5    2.30    2.40
   1  -2   5   78.39    6.00
   1  -2   5   78.69    5.60
   1  -2   5   72.29    5.50
  -1  -2  -5   85.09    4.70
   1  -2   5   76.69    5.10
  -1   2  -5   77.49    4.80
  -1   2  -5   90.29    8.30
   1   2   5   84.39    6.20
  -1   2  -5   84.19    5.90
   2  -2   5  346.17   16.50
   2  -2   5  334.37   15.40
  -2  -2  -5  336.97   14.90
  -2  -2  -5  316.17   15.30
   2  -2   5  329.57   15.10
  -2  -2  -5  340.87   15.00
  -2  -2  -5  336.07   15.20
  -2   2  -5  331.57   16.40
  -2   2  -5  318.47   15.40
   3  -2   5  266.07   15.20
   3  -2   5  243.88   12.50
   3  -2   5  261.67   13.50
  -3  -2  -5  234.68   13.60
  -3  -2  -5  259.17   13.80
   3  -2   5  264.27   13.10
   3  -2   5  257.37   12.90
   3  -2   5  265.37   14.90
  -3  -2  -5  270.47   12.90
   3  -2   5  253.77   12.60
  -3  -2  -5  265.27   12.70
  -3  -2  -5  263.77   13.30
  -3   2  -5  269.67   13.90
   3   2   5  238.28   14.00
   3   2   5  255.77   12.80
  -3   2  -5  266.57   18.10
  -3   2  -5  248.78   13.20
  -3   2  -5  256.97   14.70
  -3   2  -5  260.57   14.00
  -3   2  -5  247.08   13.20
   4  -2   5  -11.10    7.80
  -4  -2  -5    4.90    4.10
  -4  -2  -5   -1.00    3.20
  -4  -2  -5    1.80    3.80
   4  -2   5    6.60    5.30
   4  -2   5    1.00    2.50
   4  -2   5   -4.00    3.80
  -4  -2  -5   -2.10    2.50
  -4  -2  -5    2.00    2.70
   4  -2   5    3.60    3.10
  -4  -2  -5    1.50    4.60
   4  -2   5    9.80    4.60
   4  -2   5    5.50    4.70
   4  -2   5    1.70    2.90
   4   2   5    5.20    5.00
  -4   2  -5   -3.50    3.90
  -4   2  -5   -5.70    5.40
  -4   2  -5    3.90    5.20
   4   2   5   -4.40    4.80
  -4   2  -5   -0.70    3.00
  -5  -2  -5    7.80    2.70
   5  -2   5    8.00    5.10
   5  -2   5   11.00    9.60
  -5  -2  -5   16.20   21.80
  -5  -2  -5    5.20    7.90
   5  -2   5    8.30    4.20
  -5  -2  -5   10.10    4.00
  -5  -2  -5   15.10    5.00
  -5  -2  -5   10.00    2.60
   5  -2   5   11.80    2.50
  -5  -2  -5   12.80    3.90
   5  -2   5   13.60    3.40
  -5   2  -5   16.40   11.20
  -5   2  -5   13.00    3.90
  -5   2  -5   11.10    5.10
   5   2   5    9.80    3.30
   6  -2   5   13.30    2.80
  -6  -2  -5   13.90    3.10
   6  -2   5   14.20    2.30
  -6  -2  -5   19.00    2.80
  -6  -2  -5   10.00    3.20
  -6   2  -5    7.10    5.20
   6   2   5   20.40    4.10
   6   2   5   16.10    4.60
  -6   2  -5   13.40    3.10
  -7  -2  -5   62.69    5.30
  -7  -2  -5   67.39    4.60
   7  -2   5   64.99    4.60
   7   2   5   67.09    4.80
   7   2   5   71.69    6.10
  -7   2  -5   64.19    4.60
  -7   2  -5   68.99    4.80
   7   2   5   65.89    6.20
   7  -3  -5   39.50    7.60
  -7  -3   5   27.60    3.90
  -7  -3   5   26.70    3.90
  -7  -3   5   19.00    5.60
   7  -3  -5   32.50    3.00
   7  -3  -5   39.80    5.00
  -7  -3   5   29.30    6.80
   7  -3  -5   28.90    4.10
   7   3  -5   34.90    3.90
  -7   3   5   30.50    6.30
  -7   3   5   25.60    5.40
  -7   3   5   23.10    4.20
  -7   3   5   24.80    3.80
   7   3  -5   38.20    5.50
  -6  -3   5   17.60    2.70
   6  -3  -5   19.10    3.70
  -6  -3   5   15.90    6.00
   6  -3  -5   20.60    3.30
   6  -3  -5   15.80    8.60
   6  -3  -5   24.40    6.20
  -6  -3   5   16.00    4.10
  -6  -3   5   20.70    6.10
   6  -3  -5   16.70    4.10
   6  -3  -5   17.00    4.90
  -6   3   5   20.30    4.50
  -6   3   5   19.00    3.80
  -6   3   5   31.20    7.50
  -6   3   5   16.80    2.90
  -6   3   5   16.00    5.60
  -5  -3   5   14.10    4.00
   5  -3  -5   15.40    3.50
  -5  -3   5   17.70    3.90
  -5  -3   5   10.50    5.50
  -5  -3   5   13.70   11.50
   5  -3  -5   18.40    4.40
  -5  -3   5   14.80    6.20
  -5  -3   5   13.00    3.30
   5  -3  -5   14.00    4.00
   5  -3  -5   16.00    4.60
  -5  -3   5   17.30    3.10
   5  -3  -5   16.90    6.00
  -5   3   5   17.20    4.40
  -5   3   5   13.90    4.70
  -5   3   5   12.40    4.40
  -5   3   5   31.70   12.60
  -5   3   5   18.30    5.50
  -5   3   5   10.60    5.50
  -5   3   5   16.40    3.40
  -5   3   5    3.90    7.60
  -5   3   5   -1.50   11.60
   4  -3  -5   13.50    4.00
  -4  -3   5   22.60    7.40
  -4  -3   5   21.10    5.20
   4  -3  -5   10.30    8.30
  -4  -3   5   30.10    7.60
   4  -3  -5   16.70    4.80
  -4  -3   5   10.40    3.70
   4  -3  -5   16.90    4.10
   4  -3  -5   21.40    4.50
  -4  -3   5   18.80    4.20
  -4  -3   5   18.90    3.40
  -4   3   5   10.80    4.60
  -4   3   5   22.40    4.80
  -4   3   5   13.20    3.30
  -4   3   5   27.30    7.70
  -4   3   5   17.80    5.00
  -4   3   5   25.10    4.60
  -4   3   5   18.50    7.80
  -4   3   5   28.20    7.10
  -4   3   5   21.80    5.50
  -4   3   5    8.70    4.80
  -4   3   5   20.20    4.30
  -3  -3   5    0.10    3.20
  -3  -3   5    3.00    3.70
   3  -3  -5   -3.30    2.70
  -3  -3   5   -1.60    3.60
   3  -3  -5    8.00    4.90
  -3  -3   5    0.10    2.50
  -3  -3   5   -1.50    9.30
  -3  -3   5    0.40    2.70
  -3  -3   5    1.90    2.50
  -3  -3   5    0.00    3.30
   3  -3  -5    7.00    4.20
   3  -3  -5   -1.70    2.60
  -3   3   5    1.20    2.90
  -3   3   5    4.40    5.00
  -3   3   5    7.40    6.50
  -3   3   5   -6.30    4.80
   3   3  -5   -2.90    5.90
  -3   3   5    7.80    3.40
  -3   3   5    5.20    4.20
  -3   3   5    0.30    3.80
  -3   3   5    1.30    4.20
  -3   3   5   -1.20    3.30
  -3   3   5    0.30    4.20
  -2  -3   5  225.58   10.90
   2  -3  -5  205.88   10.30
  -2  -3   5  227.38   12.40
  -2  -3   5  205.48   10.70
  -2  -3   5  217.28   11.20
   2  -3  -5  235.58   10.50
  -2  -3   5  222.18   11.80
  -2   3   5  218.08   12.80
  -2   3   5  203.08   13.00
  -2   3   5  224.28   15.20
  -2   3   5  215.28   14.30
  -2   3   5  208.58   14.00
  -2   3   5  251.17   13.60
  -2   3   5  205.68   11.70
  -2   3   5  229.48   18.40
  -2   3   5  218.18   12.50
  -1  -3   5   -0.10    2.40
  -1  -3   5    1.80    1.70
  -1  -3   5    4.70    2.30
  -1  -3   5    1.00    1.80
  -1  -3   5   -0.20    3.20
  -1   3   5   -2.50    2.20
  -1   3   5    5.80    3.80
   1   3  -5    8.70    5.90
   0  -3   5    6.00    2.40
   0  -3  -5    6.90    3.10
   0  -3   5    5.30    1.90
   0  -3   5    6.90    2.10
   0  -3   5    8.90    2.80
   0   3  -5    7.40    3.20
   0   3   5    5.90    2.40
   0   3   5    9.30    3.70
   0   3   5    4.30    3.00
   1  -3   5  146.29    8.60
   1  -3   5  162.38    9.40
   1  -3   5  160.88    9.30
   1  -3   5  160.58    8.40
   1  -3   5  147.19    8.10
  -1  -3  -5  166.18    8.10
  -1  -3  -5  166.08    7.70
   1   3   5  157.28   10.40
  -1   3  -5  159.88    8.80
   2  -3   5   70.49    8.70
   2  -3   5   75.89    7.80
  -2  -3  -5   79.69    5.50
   2  -3   5   71.69    5.70
  -2  -3  -5   84.99    5.50
  -2  -3  -5   74.49    7.50
  -2  -3  -5   87.79    7.60
   2  -3   5   91.29    7.30
   2  -3   5   80.69    6.20
  -2   3  -5   97.89    8.20
  -2   3  -5   73.99    7.70
   2   3   5   79.29    8.60
   2   3   5   87.69    7.60
   2   3   5   76.89    7.70
   2   3   5   92.69    9.30
  -2   3  -5   76.89    7.40
   2   3   5   78.99    8.70
  -2   3  -5   92.79    6.60
   3  -3   5    3.90    3.10
  -3  -3  -5    2.90    3.00
  -3  -3  -5    0.30    3.90
  -3  -3  -5   -1.20    4.30
   3  -3   5    1.10    3.30
   3  -3   5    4.10    3.20
  -3  -3  -5    1.10    2.40
   3  -3   5   17.50    7.80
   3  -3   5   -2.30    5.90
   3  -3   5    3.20    2.90
  -3  -3  -5    2.20    2.60
   3   3   5   -3.60    4.40
  -3   3  -5   -7.30    5.80
   3   3   5   -1.00    2.70
  -3   3  -5    4.20    2.60
   3   3   5    3.00    3.50
  -3   3  -5    3.80    5.80
  -3   3  -5    5.60    4.50
   4  -3   5  133.59   10.80
  -4  -3  -5  127.39    8.40
  -4  -3  -5  134.29    8.20
   4  -3   5  136.89   13.40
   4  -3   5  114.59    7.70
   4  -3   5  124.39    8.80
   4  -3   5  130.59   10.60
   4  -3   5  136.99    8.90
   4  -3   5  141.89    9.60
  -4  -3  -5  127.69    8.50
   4  -3   5   93.79   19.40
  -4  -3  -5  131.89   10.40
  -4  -3  -5  117.99   10.90
  -4   3  -5  145.19   16.50
  -4   3  -5  127.59    8.70
  -4   3  -5  106.09   10.50
   4   3   5  124.19    8.20
   4   3   5  130.89   10.70
  -4   3  -5  129.29   10.30
   4   3   5  113.79    9.70
   5  -3   5  -12.60    8.80
  -5  -3  -5    2.10    5.00
  -5  -3  -5  -13.50   10.30
   5  -3   5   18.30   15.00
   5  -3   5    2.90    2.80
   5  -3   5   -0.90    5.70
   5  -3   5    1.60    2.30
  -5  -3  -5   -0.60    2.80
  -5  -3  -5    2.40    4.00
   5  -3   5    2.90    3.50
  -5  -3  -5    1.70    2.50
  -5  -3  -5   -1.20    3.70
  -5  -3  -5    3.50    2.30
   5  -3   5    2.70    4.50
   5   3   5   -0.70    4.30
  -5   3  -5    7.70    3.10
  -5   3  -5   -0.30    4.20
   5   3   5   -3.60    4.70
  -5   3  -5   31.40   15.70
   5   3   5   -1.20    2.60
   6  -3   5   24.00    4.10
  -6  -3  -5   23.00    4.00
  -6  -3  -5   26.30    3.60
   6  -3   5   15.30   10.50
  -6  -3  -5   27.50   11.20
   6  -3   5   17.70    3.40
  -6  -3  -5   25.30    4.60
  -6  -3  -5   23.80    5.20
  -6   3  -5   18.60    3.40
  -6   3  -5   26.80    4.50
   6   3   5   23.40    4.20
   6   3   5   27.20    3.70
   6   3   5   27.90    6.00
  -6   3  -5   16.80    4.80
  -7  -3  -5   -2.70    1.90
  -7  -3  -5    3.10    2.00
   7  -3   5    1.60    1.90
  -7   3  -5   -0.90    2.00
  -7   3  -5    2.40    2.20
   7   3   5   -2.50    1.90
   7  -4  -5  196.08    9.90
   7  -4  -5  211.68    9.00
  -7  -4   5  196.08    9.30
  -7  -4   5  200.98    9.50
   7  -4  -5  171.08   10.30
   7   4  -5  169.38   10.30
  -7   4   5  205.38    9.50
   7   4  -5  197.28    9.10
  -7   4   5  174.58   10.60
  -6  -4   5   15.90    5.70
  -6  -4   5    4.30    2.40
   6  -4  -5   13.40    4.20
   6  -4  -5    6.00    3.50
   6  -4  -5   12.50    3.50
   6  -4  -5   13.90    5.80
  -6  -4   5    8.40    2.20
  -6  -4   5    9.00    2.60
   6  -4  -5   11.20    2.50
  -6   4   5   12.00    3.20
  -6   4   5   15.30    4.30
  -6   4   5    8.70    3.30
  -6   4   5    3.80    3.90
   6   4  -5   15.40    4.40
  -5  -4   5   26.80    4.70
  -5  -4   5   34.70    5.60
   5  -4  -5   29.20    4.80
  -5  -4   5   38.50    5.50
  -5  -4   5   22.50   10.30
   5  -4  -5   40.30    6.40
  -5  -4   5   46.50    9.10
   5  -4  -5   32.80    6.80
  -5  -4   5   43.50    8.70
  -5   4   5   33.40    6.30
  -5   4   5   37.30    6.70
  -5   4   5   32.00    6.10
  -5   4   5   40.10    8.90
  -5   4   5   16.80   18.40
  -5   4   5   37.80    7.60
  -5   4   5   37.70    5.60
  -4  -4   5    0.00    9.60
   4  -4  -5    4.30    4.00
   4  -4  -5    0.30   10.60
  -4  -4   5   -0.50    3.60
  -4  -4   5    7.20    4.00
   4  -4  -5    5.50    4.40
  -4  -4   5    0.80    4.90
  -4  -4   5    9.20    4.90
   4  -4  -5   21.70   15.30
  -4  -4   5    0.70    3.00
  -4  -4   5    1.60    3.40
   4  -4  -5    8.90    4.40
  -4   4   5    4.80    3.50
  -4   4   5   11.20    6.90
  -4   4   5    7.40    5.80
  -4   4   5   10.40    4.90
  -4   4   5   -5.10    6.20
  -4   4   5    5.40    3.90
  -4   4   5    3.10    3.80
   4   4  -5    9.60    6.40
  -4   4   5   -1.40    4.00
  -4   4   5    7.40    3.50
  -4   4   5   11.80    9.30
  -4   4   5   -1.10    5.10
  -3  -4   5  109.59    8.00
   3  -4  -5  103.09   10.40
   3  -4  -5  118.09    7.80
  -3  -4   5  118.99   11.70
   3  -4  -5  104.29    7.90
  -3  -4   5  113.39    8.00
  -3  -4   5   99.19    8.70
  -3  -4   5  108.49    9.10
   3  -4  -5   95.49   14.70
  -3  -4   5  104.89    7.70
  -3  -4   5  128.69   11.80
  -3   4   5   80.69   13.10
  -3   4   5  100.69    9.90
  -3   4   5   98.39   12.20
  -3   4   5  112.79   12.00
  -3   4   5  112.99    9.00
  -3   4   5  117.59   10.40
  -3   4   5  109.09    8.80
  -3   4   5  105.29    8.60
   3   4  -5  122.39    9.60
  -2  -4   5  137.69   10.10
  -2  -4   5  133.29    8.00
  -2  -4   5  122.99    9.20
  -2  -4   5  103.29   11.70
   2  -4  -5  116.59   11.20
   2  -4  -5  139.39    7.60
   2  -4  -5  107.69    7.90
  -2  -4   5  122.89    7.80
  -2  -4   5  140.09    9.70
  -2  -4   5  126.99    8.40
  -2  -4   5  127.39   17.40
  -2   4   5  146.09   11.60
  -2   4   5  120.39    8.60
  -2   4   5  129.99   10.90
  -2   4   5  129.29   11.00
  -2   4   5  127.99    9.30
   2   4  -5  143.29    9.30
  -2   4   5  134.99   10.40
  -2   4   5  134.69    9.60
  -2   4   5  134.39    9.30
  -2   4   5  134.89    9.80
  -2   4   5  141.09    9.90
  -2   4   5  147.59    9.80
  -2   4   5  115.29   10.60
   2   4  -5  139.99    9.40
  -2   4   5  113.89   10.20
  -2   4   5  130.29   11.60
   2   4  -5  110.49    9.00
  -1  -4   5   10.10    3.00
  -1  -4   5   12.10    3.40
  -1  -4   5    9.90    2.60
  -1  -4   5    9.00    2.70
   1  -4  -5    4.40    5.10
  -1  -4   5   16.30    4.10
   1   4  -5   13.30    3.90
  -1   4   5    5.80    4.20
  -1   4   5    8.30    3.90
  -1   4   5    4.50    4.60
   1   4  -5    7.60    4.20
  -1   4   5    7.50    3.50
  -1   4   5    2.90    5.30
  -1   4   5    6.40    4.90
  -1   4   5   13.10    4.80
   1   4  -5    5.70    3.80
  -1   4   5    8.90    2.90
  -1   4   5    5.30    5.00
  -1   4   5    9.30    4.50
   1   4  -5   15.10    4.00
   0  -4   5  225.68   12.10
   0  -4   5  222.58   12.30
   0  -4   5  219.28   10.70
   0  -4  -5  220.78   11.80
   0  -4   5  219.58   11.00
   0  -4   5  236.08   11.30
   0   4   5  213.48   11.40
   0   4   5  193.68   12.90
   0   4   5  193.18   15.80
   0   4   5  233.38   13.10
   0   4  -5  216.38   11.80
   0   4   5  216.08   13.90
   0   4   5  224.08   11.90
   0   4  -5  195.48   12.50
   0   4   5  186.08   14.90
   0   4  -5  214.38   11.80
   0   4  -5  228.18   12.50
   0   4   5  227.68   13.70
   0   4   5  223.98   13.30
   0   4   5  215.38   13.20
   0   4  -5  224.28   11.80
   0   4   5  232.88   12.30
   0   4  -5  207.18   12.70
   1  -4   5  237.38   13.40
   1  -4   5  250.27   11.90
  -1  -4  -5  237.28   11.20
   1  -4   5  245.08   12.10
   1  -4   5  246.08   13.70
  -1  -4  -5  256.77   11.10
  -1   4  -5  240.48   13.00
   1   4   5  212.58   16.00
  -1   4  -5  221.18   12.80
   1   4   5  226.58   12.30
  -1   4  -5  233.48   13.20
   1   4   5  240.38   13.90
   1   4   5  251.77   12.70
   1   4   5  235.58   12.80
  -1   4  -5  237.48   14.00
   1   4   5  283.07   16.80
   1   4   5  243.08   16.00
  -1   4  -5  224.98   15.20
  -1   4  -5  241.18   12.40
   1   4   5  223.38   13.20
  -1   4  -5  213.28   12.80
  -2  -4  -5    1.50    2.20
   2  -4   5    0.90    6.00
   2  -4   5    0.70    2.80
   2  -4   5    0.00    2.80
   2  -4   5    7.20    4.50
   2  -4   5    8.60    3.50
  -2  -4  -5   -0.30    2.50
   2  -4   5   -5.50    4.40
   2  -4   5    0.30    3.80
  -2   4  -5    5.10    2.90
  -2   4  -5   10.10    5.60
   2   4   5   -1.30    2.70
  -2   4  -5   -3.30    4.10
  -2   4  -5   -9.00    6.10
   2   4   5    8.00    3.60
  -2   4  -5    8.20    3.70
   2   4   5    2.00    4.40
  -3  -4  -5   11.20    3.50
  -3  -4  -5   15.70    6.50
  -3  -4  -5   15.40    4.80
   3  -4   5   15.30    4.60
   3  -4   5   12.40    3.90
   3  -4   5   23.00    9.60
   3  -4   5   10.80    5.60
  -3  -4  -5    9.70    3.70
  -3  -4  -5    6.30    6.10
   3  -4   5   13.50    3.70
  -3   4  -5   -1.00    7.90
   3   4   5   12.50    4.90
  -3   4  -5    8.50    4.90
  -3   4  -5    6.20    6.10
  -3   4  -5   13.90    4.40
   3   4   5   16.50    3.50
  -3   4  -5   21.30    4.40
  -3   4  -5   14.00    4.40
  -3   4  -5   11.80    3.40
  -3   4  -5   16.70    4.90
   3   4   5   12.50    4.80
  -4  -4  -5   71.79    7.60
   4  -4   5   77.59    8.50
  -4  -4  -5   75.89    7.30
   4  -4   5   77.89    8.00
   4  -4   5   71.69   10.40
  -4  -4  -5   81.99    7.70
   4  -4   5   74.89    7.30
   4  -4   5   66.29   11.50
   4  -4   5   73.09    6.10
  -4  -4  -5   82.49    6.70
  -4   4  -5   68.59    8.20
  -4   4  -5   53.09   13.50
  -4   4  -5   65.99    7.50
   4   4   5   68.99    8.30
   4   4   5   74.99    6.40
  -4   4  -5   79.59   10.30
   4   4   5   76.09    8.20
  -4   4  -5   75.99    7.90
  -4   4  -5   67.19    6.90
   4   4   5   65.49    8.70
  -5  -4  -5    5.70    8.50
  -5  -4  -5   11.80    3.40
  -5  -4  -5   17.40    5.00
   5  -4   5    6.40    7.80
   5  -4   5   15.80    3.80
  -5  -4  -5   19.30    3.80
   5  -4   5   24.90   10.50
   5  -4   5   15.80    5.50
   5  -4   5   15.30    3.90
   5   4   5   19.10    4.40
  -5   4  -5   13.20    5.10
   5   4   5   14.10    3.10
  -5   4  -5    9.40    3.90
   6  -4   5   15.40    2.50
   6  -4   5   30.60    6.30
  -6  -4  -5   18.30    4.20
  -6  -4  -5   18.00    3.30
   6  -4   5   21.20    2.90
  -6  -4  -5   26.10    3.70
  -6   4  -5   23.10    4.20
  -6   4  -5   20.40    3.50
   6   4   5   24.80    4.50
   6   4   5   10.60    6.10
   6   4   5   18.30    3.40
  -6  -5   5    4.80    2.20
   6  -5  -5    7.40    3.80
  -6  -5   5   31.40   10.30
  -6  -5   5    8.40    1.90
   6  -5  -5    9.20    2.30
   6   5  -5    9.70    2.20
  -6   5   5   13.20    3.20
  -6   5   5   10.90    2.80
  -6   5   5   11.50    3.70
  -6   5   5    6.50    2.60
   6   5  -5   12.60    6.30
  -5  -5   5    1.60    2.20
   5  -5  -5   -1.30    4.00
  -5  -5   5    9.30    6.10
   5  -5  -5   -1.60    3.20
   5  -5  -5   -3.90    7.10
  -5  -5   5    4.40    2.80
   5  -5  -5    2.20    4.60
  -5  -5   5    1.90    3.00
  -5  -5   5    9.70    5.50
   5  -5  -5    7.70    6.10
  -5   5   5   -3.10    3.20
  -5   5   5   -3.70    4.50
  -5   5   5    0.30    3.20
   5   5  -5   -1.00    5.10
  -5   5   5   -1.60    3.00
  -5   5   5   -0.20    3.60
  -5   5   5    5.80    3.30
   4  -5  -5    6.10    5.40
  -4  -5   5    9.70    6.70
  -4  -5   5   21.40    4.90
  -4  -5   5   12.80    3.60
  -4  -5   5    8.70   12.40
  -4  -5   5   13.40    5.80
   4  -5  -5    6.60    4.80
  -4  -5   5   10.60    3.60
   4  -5  -5   13.50    5.40
  -4  -5   5   13.00    3.60
  -4   5   5   12.60    4.20
  -4   5   5   32.10   17.20
  -4   5   5   12.40    5.20
  -4   5   5   14.60    4.70
   4   5  -5   12.80    5.30
  -4   5   5   11.90    5.10
  -4   5   5   30.70   15.40
  -4   5   5   10.20    3.80
  -4   5   5   12.30    3.70
  -4   5   5    8.70    3.50
   3  -5  -5   -0.20   16.10
  -3  -5   5    5.90    3.80
   3  -5  -5    9.30    4.50
   3  -5  -5   17.10    4.70
  -3  -5   5    2.70    8.70
  -3  -5   5    9.70    3.20
  -3  -5   5    7.90    4.90
  -3  -5   5    5.50    3.90
  -3   5   5    6.40    4.20
  -3   5   5   12.00    8.60
  -3   5   5    9.20    3.50
  -3   5   5   13.10    5.00
  -3   5   5    7.60    5.20
  -3   5   5    7.40    6.80
   3   5  -5   23.50   10.60
   3   5  -5   12.60    6.30
  -3   5   5    0.50    3.70
  -3   5   5   -6.60    6.80
   3   5  -5    6.80    3.90
  -3   5   5    9.00    4.20
  -3   5   5    4.60    4.10
  -3   5   5    6.50    5.00
   2  -5  -5  153.18   18.60
  -2  -5   5  126.29   15.80
   2  -5  -5  134.69    8.60
  -2  -5   5  148.29   17.10
  -2  -5   5  145.49   12.70
  -2  -5   5  141.19   13.00
  -2  -5   5  145.29    9.20
  -2  -5   5  144.49    9.00
  -2  -5   5  148.49   12.70
  -2  -5   5  131.49    9.30
  -2   5   5  146.99   10.50
  -2   5   5  138.79    9.90
  -2   5   5  139.69   15.40
  -2   5   5  127.59   14.60
  -2   5   5  134.69    9.00
   2   5  -5  140.59    9.80
  -2   5   5  121.99   11.30
  -2   5   5  132.19   10.00
  -2   5   5  155.98   11.30
  -2   5   5  146.49   10.40
  -2   5   5  146.19    9.50
   2   5  -5  129.09    9.50
  -2   5   5  128.79   11.20
   2   5  -5  122.69    9.30
  -2   5   5  146.39   10.40
  -2   5   5  131.49   13.20
  -2   5   5  130.39   10.60
   1  -5  -5    2.80    9.90
  -1  -5   5   11.60    5.20
  -1  -5   5    1.90    4.40
  -1  -5   5    3.60    4.50
  -1  -5   5    0.80    3.00
  -1  -5   5    3.70    3.10
  -1  -5   5    2.20    2.80
  -1   5   5   -1.00    5.40
  -1   5   5    1.30    4.50
  -1   5   5   -2.80    4.50
  -1   5   5    8.80    5.10
  -1   5   5   17.00    7.30
  -1   5   5    2.80    3.70
  -1   5   5    6.30    3.70
  -1   5   5    3.80    4.40
   1   5  -5    9.90    6.50
  -1   5   5    6.70    6.00
   1   5  -5   -1.90    3.20
   0  -5   5   62.29    5.80
   0  -5   5   54.19    8.10
   0  -5   5   62.39    8.10
   0  -5   5   66.29    6.20
   0  -5   5   35.90    9.50
   0  -5   5   57.59    6.50
   0   5   5   53.49    9.10
   0   5  -5   59.49   10.20
   0   5   5   53.39    8.90
   0   5   5   77.19   11.60
   0   5   5   51.29    7.50
   0   5  -5   68.79    9.60
   0   5   5   66.89    7.30
   0   5  -5   62.39    6.90
   0   5   5   66.49    8.60
   0   5   5   56.39    8.60
   0   5  -5   53.59    5.90
   0   5  -5   67.49    7.10
   0   5   5   54.89   10.60
   0   5   5   62.19    6.60
   0   5   5   51.89    7.40
   0   5   5   52.59    8.60
   0   5   5   42.20    7.90
   1  -5   5   15.30    3.40
  -1  -5  -5   17.80    4.10
   1  -5   5   30.40    5.70
   1  -5   5    7.70    7.70
   1  -5   5   33.50   11.60
  -1  -5  -5   19.00    3.40
   1  -5   5   23.20    4.80
  -1   5  -5   18.50    5.80
  -1   5  -5   16.30    7.10
   1   5   5   24.80    6.00
   1   5   5   24.80    4.40
  -1   5  -5   14.30    3.80
  -1   5  -5   23.70    4.00
  -1   5  -5   20.00    4.90
   1   5   5   19.60    5.60
   1   5   5   23.80    4.40
  -1   5  -5   14.50    5.30
  -1   5  -5   11.40    4.70
   1   5   5   26.20    7.70
  -1   5  -5   21.30    4.70
   1   5   5   23.60    4.40
   2  -5   5    9.20    4.30
  -2  -5  -5    1.70    5.60
  -2  -5  -5    1.00    3.10
   2  -5   5    3.00    5.00
   2  -5   5    1.70    4.90
   2  -5   5   -6.90    6.00
   2  -5   5    3.20    3.40
   2  -5   5    5.30   12.90
   2  -5   5    2.70    3.50
  -2   5  -5    4.70    3.20
  -2   5  -5    2.20    3.60
   2   5   5    5.20    5.00
  -2   5  -5   -0.10    7.60
   2   5   5    0.40    4.30
  -2   5  -5   -8.00    6.60
  -2   5  -5    2.10    3.50
  -2   5  -5    1.20    3.90
  -2   5  -5   -0.60    3.80
   2   5   5    2.60    3.30
  -3  -5  -5   15.10    5.40
   3  -5   5    3.60    4.90
   3  -5   5    9.60    4.20
  -3  -5  -5    8.30    4.20
   3  -5   5   15.40    4.20
   3  -5   5    6.30    3.60
  -3  -5  -5   11.30    3.70
   3  -5   5    5.40    3.30
  -3  -5  -5   10.70    4.40
   3   5   5   10.50    4.90
  -3   5  -5    8.50    4.00
  -3   5  -5    8.00   12.60
  -3   5  -5    5.90    4.10
   3   5   5   11.10    3.50
   3   5   5    5.20   13.10
  -3   5  -5   -2.60   12.00
   3   5   5    7.80    4.60
  -3   5  -5    7.00    3.90
  -3   5  -5    4.80    3.70
  -3   5  -5   10.00    3.10
   4  -5   5    2.50    3.60
   4  -5   5    8.60    2.60
  -4  -5  -5    5.30    5.80
  -4  -5  -5    1.40    3.20
  -4  -5  -5    4.20    5.50
  -4  -5  -5    6.20    3.00
   4  -5   5   -3.60    3.40
   4  -5   5    5.50    4.30
  -4  -5  -5    2.20    3.80
   4  -5   5   -9.60    6.50
  -4   5  -5    1.30    3.30
  -4   5  -5    7.60    4.60
   4   5   5    4.00    5.10
  -4   5  -5    2.70    2.90
  -4   5  -5    7.40    3.60
   4   5   5    8.40    3.60
  -5  -5  -5   69.59   10.00
   5  -5   5   70.29    6.00
  -5  -5  -5   83.69    7.10
   5  -5   5   54.59    9.60
   5  -5   5   65.39    4.80
  -5  -5  -5   74.19    6.70
   5  -5   5   68.29    7.40
  -5  -5  -5   64.09    6.60
  -5  -5  -5   62.89    4.90
  -5   5  -5   65.49    6.80
   5   5   5   88.09    7.60
   5   5   5   75.69    6.80
  -5   5  -5   63.09    5.90
  -5   5  -5   71.79    5.30
  -6  -5  -5    0.20    2.70
  -6  -5  -5    1.80    2.40
   6  -5   5    2.10    2.50
   6  -5   5    5.90    1.70
  -6  -5  -5    1.70    1.80
   6  -5   5    2.10    2.40
  -6   5  -5    4.10    2.30
   6   5   5   -0.10    2.80
  -6  -6   5    5.60    2.30
  -6  -6   5    1.40    2.30
  -6  -6   5    4.20    2.10
   6  -6  -5    5.90    2.20
  -6  -6   5    7.30    2.70
  -6   6   5    2.30    2.80
  -6   6   5    2.40    2.30
  -5  -6   5   71.39    7.60
  -5  -6   5   72.09    5.90
   5  -6  -5   68.19    9.80
   5  -6  -5   84.29    6.80
   5  -6  -5   80.49    8.30
  -5  -6   5   78.89    5.00
  -5  -6   5   60.59    5.80
  -5  -6   5   62.29    8.40
  -5   6   5   74.29    6.40
  -5   6   5   69.09    5.70
   5   6  -5   70.09    5.00
  -5   6   5   79.49    9.70
  -5   6   5   69.49    6.20
  -5   6   5   68.79    5.90
  -4  -6   5    9.50    2.80
  -4  -6   5    2.30    3.40
  -4  -6   5    8.40    5.20
  -4  -6   5    0.50    3.20
  -4  -6   5   21.40    8.80
   4  -6  -5    7.30    8.60
   4  -6  -5   -2.00    6.00
   4  -6  -5    8.20   12.50
  -4  -6   5    1.30    5.80
  -4   6   5    4.90    4.10
  -4   6   5    4.30    4.20
  -4   6   5    8.80    4.70
  -4   6   5    5.00    3.30
  -4   6   5    5.10    3.80
  -4   6   5    2.50    3.30
  -4   6   5    7.20    3.10
   4   6  -5    8.30    4.40
  -3  -6   5    9.30    3.30
  -3  -6   5   12.10    4.20
   3  -6  -5    9.20    5.80
  -3  -6   5   -2.30   14.90
  -3  -6   5   12.40    4.30
  -3  -6   5   25.70    9.10
  -3   6   5   11.50    5.70
  -3   6   5  -10.30   15.50
  -3   6   5   10.00    4.40
  -3   6   5   10.80    4.20
  -3   6   5    7.30    3.90
   3   6  -5   15.10    4.50
  -3   6   5    8.50    3.20
  -3   6   5    5.80    4.30
  -3   6   5   -2.80   10.70
   3   6  -5   15.00    6.20
  -3   6   5   12.70    3.90
  -3   6   5    0.20   20.40
  -3   6   5    3.30    5.90
  -3   6   5   12.20    4.60
  -2  -6   5   34.90    6.40
  -2  -6   5   33.20    6.10
  -2  -6   5   31.20    4.80
   2  -6  -5   29.20    5.50
  -2  -6   5   19.40    5.80
  -2  -6   5   22.90    9.50
  -2  -6   5   21.40    5.00
  -2   6   5   40.50    7.10
  -2   6   5   39.10    6.70
   2   6  -5   18.90    4.30
  -2   6   5   29.00    5.90
  -2   6   5   26.20    5.10
   2   6  -5   33.90    6.80
  -2   6   5   17.00    6.20
  -2   6   5   27.10    5.10
  -2   6   5   36.60    8.20
  -2   6   5   28.10    5.30
  -2   6   5   21.20   12.60
   2   6  -5   21.90    4.30
  -2   6   5   30.20    5.10
  -2   6   5   21.10    8.20
  -2   6   5    2.20   14.80
  -2   6   5   24.50    5.20
  -2   6   5   37.30    7.80
  -1  -6   5  136.59   14.70
  -1  -6   5  138.89    9.30
  -1  -6   5  145.69   17.30
  -1  -6   5  140.09    9.90
  -1  -6   5  119.89   16.00
  -1  -6   5  129.69    9.40
  -1   6   5  139.49   10.80
   1   6  -5  130.89    9.30
  -1   6   5  110.59   10.00
   1   6  -5  143.69   11.10
  -1   6   5  138.59   10.80
  -1   6   5  127.99   11.00
  -1   6   5  126.99   10.90
  -1   6   5  105.99   16.60
  -1   6   5  126.39   10.70
   1   6  -5  139.29    9.90
  -1   6   5  142.39    9.00
  -1   6   5  124.29   11.10
   1   6  -5  135.19    9.60
  -1   6   5  136.59    9.40
  -1   6   5  154.78   10.50
   0  -6   5   11.80    4.30
   0  -6   5   10.40    5.70
   0  -6   5   16.20    7.30
   0  -6   5   28.50    5.80
   0  -6   5    8.90    7.90
   0  -6   5   30.80    6.60
   0   6  -5   13.90    3.60
   0   6  -5   18.90    3.90
   0   6   5   28.50    6.00
   0   6  -5   16.20    4.50
   0   6   5   24.20    5.20
   0   6  -5   33.80    7.40
   0   6   5   32.50    6.60
   0   6   5   22.60    5.10
   0   6   5   29.40    5.80
   0   6   5   24.10    4.80
   0   6   5   10.70    7.70
   0   6   5    9.30    8.20
   1  -6   5    9.70    3.60
   1  -6   5   10.60    7.90
  -1  -6  -5   16.70    6.00
   1  -6   5   15.80    4.10
  -1  -6  -5    5.60    4.40
   1  -6   5    4.90    8.10
   1  -6   5    8.60    6.90
  -1   6  -5    8.10    4.20
  -1   6  -5   14.60    4.00
  -1   6  -5    1.90    3.60
   1   6   5   16.50    4.90
   1   6   5    6.90    3.50
   1   6   5   11.90    4.20
   1   6   5    4.80    5.10
  -1   6  -5    7.10    3.70
  -1   6  -5    8.90    3.70
  -1   6  -5    9.90    4.60
   1   6   5   13.00    5.10
  -1   6  -5   -9.30   11.30
   1   6   5    8.90    4.60
   1   6   5   14.80    3.90
  -1   6  -5    9.00   15.30
   1   6   5   12.70    5.90
   2  -6   5   40.50    7.30
   2  -6   5   35.90    6.60
  -2  -6  -5   38.60    6.80
   2  -6   5   34.00    6.10
  -2   6  -5   49.60    6.90
  -2   6  -5   48.60    7.20
   2   6   5   52.89    6.90
   2   6   5   50.09    8.40
  -2   6  -5   38.50   13.90
   2   6   5   53.29    7.00
  -2   6  -5   42.30    7.10
  -2   6  -5   48.50    6.60
  -2   6  -5   55.99    7.00
   2   6   5   52.99    7.50
   3  -6   5   65.39   10.40
  -3  -6  -5   50.69    7.40
   3  -6   5   33.50    5.70
  -3  -6  -5   33.70    7.00
   3  -6   5   39.50    6.50
  -3  -6  -5   43.50    5.90
   3  -6   5   56.29    7.00
  -3   6  -5   49.20    7.20
  -3   6  -5   45.10    6.40
   3   6   5   44.50    6.30
  -3   6  -5   38.10    7.00
   3   6   5   41.30    6.60
  -3   6  -5   42.00    6.20
   3   6   5   43.10    7.50
  -4  -6  -5   40.40    5.30
   4  -6   5   40.00   12.70
   4  -6   5   55.69    6.70
   4  -6   5   35.40    5.90
   4  -6   5   53.09    6.90
   4  -6   5   44.30    4.90
   4   6   5   43.70    6.40
  -4   6  -5   46.30    6.20
  -4   6  -5   47.70    5.60
   4   6   5   47.70    6.00
   5  -6   5   33.40    6.00
   5  -6   5   24.80    3.00
  -5  -6  -5   25.00    2.90
  -5  -6  -5   27.40    5.10
  -5   6  -5   26.60    4.00
   5   6   5   23.60    4.40
  -5   6  -5   24.30    5.10
  -5  -7   5    4.80    2.40
  -5   7   5    7.10    2.00
  -5   7   5    8.20    2.70
  -5   7   5    8.70    2.50
  -5   7   5    3.40    2.40
  -4  -7   5   28.40    3.70
  -4  -7   5   36.80    6.10
  -4  -7   5   28.50    5.90
  -4  -7   5   24.60    6.90
  -4   7   5   32.30    4.80
  -4   7   5   19.60    4.50
  -4   7   5   30.00    4.80
  -4   7   5   18.60    3.30
  -4   7   5   28.20    5.00
   4   7  -5   27.70    6.20
  -3  -7   5    2.70    5.30
  -3  -7   5    0.50    4.50
  -3  -7   5   -4.00    7.90
  -3  -7   5    4.50    5.70
  -3  -7   5    7.50    3.70
  -3  -7   5    0.60    2.50
  -3   7   5    2.70    3.20
  -3   7   5   -8.10    5.20
  -3   7   5    3.20    3.90
   3   7  -5    5.80    3.60
  -3   7   5    1.40    3.30
  -3   7   5   -1.60    3.00
  -3   7   5    3.80    3.70
  -3   7   5    1.80    3.10
  -2  -7   5    2.60    6.70
  -2  -7   5    6.90    3.50
  -2  -7   5    3.80    4.30
  -2  -7   5    7.30    4.30
  -2   7   5    8.40    3.90
  -2   7   5   13.50    4.60
  -2   7   5   11.10    4.60
  -2   7   5    2.00    4.20
  -2   7   5    7.00    4.50
   2   7  -5    6.40    5.30
   2   7  -5   12.80    3.60
  -2   7   5    8.50    6.90
  -2   7   5    6.40    3.90
  -2   7   5    6.10    4.40
  -1  -7   5   22.30    4.60
  -1  -7   5   17.30    5.90
  -1  -7   5   24.30    4.70
  -1  -7   5   15.40    4.60
  -1   7   5   21.40    5.10
  -1   7   5   41.90    7.80
   1   7  -5   26.80    5.60
  -1   7   5   28.90    5.70
   1   7  -5   31.20    6.40
   1   7  -5   31.90    6.00
  -1   7   5   41.00    8.00
  -1   7   5   31.20    5.90
  -1   7   5   27.30    5.60
   0  -7   5   50.79    7.60
   0  -7   5   44.00    9.30
   0  -7   5   46.60    7.70
   0  -7   5   45.10    6.90
   0   7   5   56.19    6.30
   0   7   5   40.60    8.10
   0   7  -5   49.70    7.00
   0   7  -5   55.79    8.10
   0   7   5   67.39    9.00
   0   7   5   49.10    7.70
   0   7   5   56.29    6.50
   0   7   5   58.99    8.60
   0   7   5   44.90    8.80
   0   7   5   51.79    8.40
   0   7  -5   49.99    6.00
   0   7  -5   52.79    7.10
   0   7  -5   51.49    7.10
   1  -7   5   14.60    4.30
   1  -7   5   10.60    4.70
   1  -7   5    4.70    4.10
   1   7   5   14.60    5.20
   1   7   5   13.80    3.90
  -1   7  -5   12.30    4.10
   1   7   5    2.30    6.80
  -1   7  -5    2.80    6.10
  -1   7  -5   15.70    4.00
  -1   7  -5   13.20    3.80
   1   7   5   16.90    5.10
   1   7   5   10.40    4.20
  -1   7  -5   16.90    4.30
   2  -7   5  122.89   12.90
   2  -7   5  123.39    9.00
   2  -7   5   90.89    9.10
  -2  -7  -5   82.89   15.30
   2  -7   5   88.99   10.20
   2  -7   5  118.39    7.60
  -2  -7  -5  103.79   10.60
  -2   7  -5  101.49    8.80
   2   7   5  102.29    8.20
   2   7   5  107.09    8.20
  -2   7  -5  118.19    8.10
  -2   7  -5  113.09    8.10
   2   7   5  109.89    8.80
   2   7   5  113.49    9.80
  -2   7  -5  119.59    8.40
   3  -7   5   17.20    5.60
   3  -7   5   26.00    4.60
   3  -7   5   37.60    6.30
  -3   7  -5   24.80    5.30
  -3   7  -5   21.80    3.70
   3   7   5   27.10    4.80
  -3   7  -5   37.80    6.20
  -3   7  -5   37.90    5.90
   3   7   5   32.80    6.00
   4  -7   5   -1.00    3.10
  -4  -7  -5    4.40    2.50
   4  -7   5    7.10    3.80
  -4  -7  -5   -1.80    4.30
   4  -7   5    5.10    2.00
  -4  -7  -5    6.00    5.00
  -4   7  -5   10.70    4.50
   4   7   5    5.90    2.90
   4   7   5   10.70    2.60
  -4   7  -5   -1.50    3.70
  -3  -8   5    0.20    3.90
  -3   8   5   -1.60    2.30
   3   8  -5    3.10    2.70
  -3   8   5    1.30    5.10
  -3   8   5   -2.20    2.40
  -3   8   5   -0.60    2.80
  -2  -8   5   23.70    8.60
  -2  -8   5    8.90    4.30
  -2  -8   5   10.10    2.80
  -2  -8   5    6.40    6.50
   2   8  -5    3.20    3.70
  -2   8   5   10.80    3.40
  -2   8   5   13.40    3.70
   2   8  -5   15.00    3.30
  -2   8   5    9.50    3.50
  -2   8   5    9.30    2.60
  -2   8   5   13.60    3.60
  -1  -8   5    3.00    3.50
  -1  -8   5   -4.80    5.10
  -1  -8   5    5.90    4.30
   1   8  -5    5.60    3.00
   1   8  -5    8.00    3.10
  -1   8   5    4.40    2.60
   1   8  -5    2.50    2.80
  -1   8   5    5.30    3.90
  -1   8   5    9.00    4.20
  -1   8   5    0.80    4.10
   0  -8   5   67.59    9.70
   0  -8   5   65.79    6.70
   0   8   5   60.99    7.00
   0   8  -5   66.29    5.80
   0   8  -5   42.50    5.90
   0   8   5   54.89    5.70
   0   8  -5   54.99    6.30
   1  -8   5   12.20    3.80
   1  -8   5   14.40    6.30
   1  -8   5   14.80    7.50
  -1   8  -5   12.90    4.80
  -1   8  -5   10.40    3.00
   1   8   5    9.60    4.00
  -1   8  -5   17.90    4.20
   1   8   5   14.10    3.70
  -1   8  -5   11.70    3.20
   1   8   5    7.20    2.90
   2  -8   5    8.60    4.40
   2  -8   5   14.90    4.30
   2   8   5   12.30    3.80
  -2   8  -5   11.40    3.80
   3  -8   5   29.50    4.20
   3   8   5   36.90    4.80
   3   8   5   37.60    6.30
   0   9  -5   31.10    3.70
  -7   0   6    0.90    6.10
   7   0  -6    0.40    3.80
   7   0  -6    1.10    2.40
   7   0  -6   -1.90    4.10
  -7   0   6    0.40    2.10
   6   0  -6  737.53   31.20
  -6   0   6  709.43   49.20
  -6   0   6  772.62   32.50
   6   0  -6  749.13   32.70
   6   0  -6  746.53   33.50
  -6   0   6  720.33   33.90
   6   0  -6  727.33   32.20
  -6   0   6  754.92   32.70
  -6   0   6  710.53   43.30
   5   0  -6   -5.50    3.50
   5   0  -6   -0.60    2.60
   5   0  -6   -1.70    6.10
   5   0  -6   -6.90    5.30
  -5   0   6   -2.80    7.80
  -5   0   6    1.10    3.50
  -5   0   6    2.60    3.50
  -5   0   6    1.30    3.10
   5   0  -6   -3.20   15.00
  -5   0   6    1.30    8.60
  -4   0   6   12.00    4.20
   4   0  -6    0.60    5.80
  -4   0   6    7.70    4.20
   4   0  -6    2.50    4.40
   4   0  -6   10.90    5.20
   4   0  -6    4.10    3.20
  -4   0   6   11.30    8.10
  -4   0   6   11.10    5.50
   4   0  -6    7.50    3.60
  -4   0   6    4.50    3.10
   3   0  -6    2.80    2.60
   3   0  -6    0.30    2.20
  -3   0   6    1.00    2.80
  -2   0   6  581.54   25.70
  -2   0   6  601.04   25.40
   2   0  -6  551.24   25.10
   2   0  -6  606.34   25.50
   2   0  -6  550.94   25.20
  -2   0   6  648.44   26.30
   1   0  -6   -0.50    1.70
  -1   0   6   -1.20    2.50
  -1   0   6    2.10    1.10
  -1   0   6    1.20    1.60
   1   0  -6    0.50    1.60
  -1   0   6   -1.00    1.20
   0   0   6    3.20    1.30
   0   0   6    2.50    1.10
   0   0  -6    3.20    1.50
   0   0  -6    3.70    1.70
   0   0   6    5.20    2.30
   1   0   6    1.60    1.20
  -1   0  -6   -1.20    1.60
   1   0   6    1.60    2.90
  -1   0  -6    1.70    1.40
  -1   0  -6    2.70    1.70
   1   0   6   -1.70    1.70
   2   0   6 1268.17   52.09
   2   0   6 1269.87   52.09
  -2   0  -6 1285.57   52.59
   2   0   6 1290.57   52.59
  -2   0  -6 1233.48   52.69
  -2   0  -6 1243.28   52.19
   2   0   6 1388.26   52.49
   2   0   6 1199.88   53.09
  -3   0  -6    0.20    2.50
  -3   0  -6   -0.80    4.20
   3   0   6    2.80    2.90
   3   0   6    1.00    3.30
  -3   0  -6   -2.40    2.30
  -3   0  -6   -2.10    4.40
   3   0   6    3.00    5.30
   3   0   6    5.60    5.60
  -3   0  -6    1.00    3.20
  -3   0  -6    1.80    2.50
   3   0   6    2.20    3.70
   3   0   6    1.60    4.00
  -3   0  -6    1.70    5.90
   3   0   6   -0.30    3.20
   3   0   6    5.20    4.00
  -3   0  -6    1.90    2.70
   4   0   6   12.80    4.00
  -4   0  -6   14.10    3.40
   4   0   6   21.20    7.80
  -4   0  -6    9.90    2.60
  -4   0  -6   17.70    5.00
   4   0   6   10.30    3.50
  -4   0  -6    9.70    4.90
  -4   0  -6   12.50    4.40
   4   0   6   13.10    3.50
  -4   0  -6   15.50    3.60
  -4   0  -6    2.10    6.20
  -4   0  -6   26.50    7.10
   5   0   6    0.10    3.20
  -5   0  -6   -1.40    4.40
   5   0   6    3.80    3.00
  -5   0  -6   12.30    6.20
  -5   0  -6   23.90   14.40
  -5   0  -6    4.40    3.10
   5   0   6    0.20    3.40
  -6   0  -6   63.49    6.90
  -6   0  -6   36.90    6.00
   6   0   6   57.09    6.10
   6   0   6   53.89    5.30
  -6   0  -6   44.30    5.30
  -7   0  -6    4.80    3.20
   7   0   6    0.30    2.60
  -7   0  -6   -0.70    3.00
  -7  -1   6   63.89    6.00
   7  -1  -6   61.99    6.60
   7  -1  -6   69.09    5.50
  -7  -1   6   62.79    5.80
   7  -1  -6   66.29    4.50
  -7   1   6   69.49    5.10
  -7   1   6   84.69    8.60
   7   1  -6   63.79    5.40
   7   1  -6   68.19    6.50
   7   1  -6   80.69    7.40
  -6  -1   6   10.00   17.90
   6  -1  -6   20.30    4.80
   6  -1  -6   24.00    4.00
   6  -1  -6   10.20    6.90
   6  -1  -6   14.30    3.40
  -6  -1   6   31.70    5.70
   6  -1  -6   17.20   11.00
  -6   1   6   26.70   23.70
   6   1  -6   26.00    5.10
   6   1  -6   17.30    4.90
  -6   1   6   26.90    5.10
  -6   1   6   31.80    6.40
  -6   1   6   47.80   14.60
   5  -1  -6  197.98   31.10
  -5  -1   6  206.88   14.50
  -5  -1   6  228.38   12.80
  -5  -1   6  221.08   18.60
  -5  -1   6  208.78   13.10
   5  -1  -6  216.78   12.60
   5  -1  -6  233.38   15.10
  -5  -1   6  208.98   12.20
   5  -1  -6  221.68   13.40
   5  -1  -6  231.48   12.90
  -5   1   6  272.87   19.80
  -5   1   6  223.58   15.40
   5   1  -6  208.78   11.20
  -5   1   6  218.18   20.00
  -5   1   6  247.58   18.80
  -5   1   6  231.78   12.80
  -5   1   6  214.18   14.90
  -5   1   6  238.88   12.80
  -4  -1   6    0.40    3.00
  -4  -1   6   -6.10    4.00
  -4  -1   6    2.00    4.80
   4  -1  -6    6.10    3.40
   4  -1  -6    5.50    3.00
  -4  -1   6    8.10    3.30
   4  -1  -6    7.80    3.10
  -4  -1   6   -2.30    2.40
   4  -1  -6    9.00    3.20
   4  -1  -6   11.40    6.40
  -4  -1   6    4.20    4.00
  -4  -1   6   -4.20    4.80
  -4   1   6    2.30    5.50
   4   1  -6    5.00    4.00
  -4   1   6    2.20    5.70
   4   1  -6    2.40    3.20
  -4   1   6    2.60    3.40
  -4   1   6   11.80    4.00
  -4   1   6    8.00    6.80
  -4   1   6   -1.40    4.60
  -4   1   6    2.90    4.70
   4   1  -6   -3.20    6.00
   4   1  -6   -0.60    5.00
  -4   1   6   -1.50    7.10
   3  -1  -6  100.19    7.40
  -3  -1   6  123.29    8.10
  -3  -1   6   95.39    6.80
   3  -1  -6   89.39    6.80
  -3  -1   6  115.09    8.50
  -3  -1   6   90.19    6.70
  -3  -1   6  114.79    8.20
   3   1  -6  122.39    8.70
   3   1  -6  113.29    7.10
   3   1  -6  122.09    7.50
  -3   1   6   94.89    8.00
   3   1  -6  111.69    8.10
   2  -1  -6   50.99    4.40
  -2  -1   6   49.20    4.90
  -2  -1   6   53.29    5.20
  -2  -1   6   56.99    5.50
  -2  -1   6   50.09    4.80
   2  -1  -6   40.90    4.70
   2   1  -6   58.69    5.60
  -2   1   6   62.19    4.90
   2   1  -6   53.49    5.20
  -2   1   6   44.10    4.90
   2   1  -6   61.79    5.70
   1  -1  -6  308.67   14.20
  -1  -1   6  348.77   14.50
   1  -1  -6  287.47   14.00
  -1  -1   6  303.27   14.90
  -1  -1   6  304.87   14.90
  -1  -1   6  365.26   14.70
  -1   1   6  381.26   14.50
   1   1  -6  351.16   14.70
   1   1  -6  328.07   15.00
  -1   1   6  322.67   14.40
  -1   1   6  316.47   15.40
  -1   1   6  321.57   15.00
   0  -1  -6   48.90    3.30
   0  -1   6   51.99    3.90
   0  -1  -6   51.89    3.50
   0  -1   6   51.19    4.00
   0  -1   6   51.99    3.90
   0   1   6   52.79    3.60
   0   1  -6   49.70    4.30
   0   1  -6   49.30    4.20
   0   1   6   50.69    4.20
   0   1   6   53.49    4.30
   0   1  -6   52.19    3.60
   1  -1   6  182.68    8.90
   1  -1   6  187.28    8.90
  -1  -1  -6  179.28    8.40
   1  -1   6  171.38    8.40
   1  -1   6  171.48   11.90
   1  -1   6  183.38    8.70
  -1  -1  -6  182.58    8.60
   1  -1   6  166.48    9.20
   1   1   6  169.98    7.80
  -1   1  -6  165.58    8.70
   1   1   6  173.18    8.30
  -1   1  -6  166.78    8.00
  -1   1  -6  183.98    9.20
   2  -1   6   14.60    2.70
   2  -1   6   14.10    3.10
  -2  -1  -6   11.20    2.50
   2  -1   6   10.80    2.80
   2  -1   6   10.50    3.10
   2  -1   6   12.70    2.80
  -2  -1  -6   10.50    3.70
  -2   1  -6   12.70    3.20
  -2   1  -6   12.10    3.10
   2   1   6   11.50    2.80
  -2   1  -6   15.00    3.30
   3  -1   6  148.39   10.10
   3  -1   6  148.39    8.80
   3  -1   6  148.59    9.40
   3  -1   6  157.18   11.10
   3  -1   6  152.58    9.20
  -3  -1  -6  156.08    9.30
  -3  -1  -6  158.08    9.30
   3  -1   6  163.88    8.50
   3  -1   6  140.19   10.60
   3  -1   6  150.28   10.30
   3  -1   6  162.08    9.20
  -3  -1  -6  157.88    8.80
  -3  -1  -6  155.58    8.70
  -3   1  -6  146.49   10.00
   3   1   6  146.29   10.20
   3   1   6  142.49   10.10
  -3   1  -6  150.08   10.50
  -3   1  -6  157.98    9.20
   3   1   6  156.28   11.00
   3   1   6  147.99    9.70
  -3   1  -6  154.08    9.00
  -3   1  -6  131.79   10.00
   3   1   6  151.88    9.30
   4  -1   6   54.39    7.90
  -4  -1  -6   48.70    7.90
   4  -1   6   48.80    5.80
   4  -1   6   54.69    5.20
  -4  -1  -6   46.00    6.80
   4  -1   6   48.80    7.00
  -4  -1  -6   55.49    4.70
   4  -1   6   53.29    6.40
   4  -1   6   61.09   10.80
  -4  -1  -6   62.89   11.50
  -4  -1  -6   53.79    8.00
  -4  -1  -6   56.29    6.20
  -4  -1  -6   54.29    8.70
  -4   1  -6   41.40    6.00
   4   1   6   54.79    7.00
  -4   1  -6   45.70    5.80
  -4   1  -6   49.50    8.60
  -4   1  -6   46.30    6.90
   4   1   6   48.70    6.20
  -4   1  -6   43.10    7.00
   4   1   6   46.10    8.40
  -5  -1  -6    8.50    5.60
  -5  -1  -6    4.40    2.90
  -5  -1  -6   -7.80   10.80
  -5  -1  -6    1.10    5.60
  -5  -1  -6    8.80    6.80
  -5  -1  -6   -0.50    3.20
   5  -1   6    2.00    2.60
  -5  -1  -6   33.80   16.90
  -5  -1  -6    3.30    2.40
   5  -1   6   -0.50    3.60
   5  -1   6   10.60    3.70
   5  -1   6    9.60    3.20
  -5   1  -6    5.10    3.00
  -5   1  -6    4.60    3.50
  -5   1  -6   23.00   12.10
  -5   1  -6    9.40   13.40
   5   1   6    7.70    3.50
   5   1   6    0.60    3.50
  -5   1  -6    7.10    3.70
  -6  -1  -6   38.10    5.70
   6  -1   6   35.00    4.70
  -6  -1  -6   28.80    5.60
   6  -1   6   23.30    4.20
  -6  -1  -6   35.50    4.10
  -6  -1  -6   26.20    4.60
  -6   1  -6   39.90    5.50
   6   1   6   37.60    7.50
  -6   1  -6   27.60    5.00
   6   1   6   29.60    5.00
   7  -1   6   15.20    4.00
  -7  -1  -6    9.60    3.70
  -7  -1  -6   18.60    5.80
   7  -1   6    9.90    2.60
   7   1   6    8.60    4.00
  -7   1  -6    7.70    2.70
   7   1   6    8.50    2.00
  -7  -2   6  130.09    7.20
   7  -2  -6  129.29    7.40
   7  -2  -6  133.09    6.70
  -7  -2   6  111.99    8.00
  -7  -2   6  121.69    7.40
   7  -2  -6  104.09   10.50
   7   2  -6  132.19    7.90
   7   2  -6  141.09    7.70
  -7   2   6  123.49    6.90
  -7   2   6  134.39    9.30
   6  -2  -6  284.07   13.90
   6  -2  -6  291.17   14.70
  -6  -2   6  288.77   15.30
   6  -2  -6  248.78   20.10
   6  -2  -6  254.17   16.10
  -6  -2   6  256.77   13.70
   6  -2  -6  274.67   13.20
  -6  -2   6  272.37   14.20
  -6   2   6  282.87   14.60
   6   2  -6  262.17   13.60
  -6   2   6  280.47   13.70
   5  -2  -6    3.80    4.20
  -5  -2   6   -2.80    4.80
  -5  -2   6   -0.30    3.70
  -5  -2   6    0.70    2.30
  -5  -2   6    3.10    2.50
   5  -2  -6    6.00    3.50
   5  -2  -6    4.60   17.00
  -5  -2   6    2.00    4.50
  -5  -2   6   -2.60    8.80
   5  -2  -6    2.20    2.70
   5  -2  -6    0.90    5.20
  -5   2   6    3.80    5.20
  -5   2   6   -3.20    9.40
  -5   2   6   -6.10    7.10
  -5   2   6    1.20    4.70
   5   2  -6   -1.70    5.50
  -5   2   6   -1.30    4.80
  -5   2   6    0.70    2.80
  -5   2   6    1.70    4.70
  -5   2   6   -4.80    3.60
  -5   2   6   17.20   10.90
  -4  -2   6  159.88    9.50
  -4  -2   6  154.88   10.80
  -4  -2   6  159.08   10.20
  -4  -2   6  165.78    9.10
   4  -2  -6  159.48   10.30
   4  -2  -6  149.39   14.10
  -4  -2   6  163.28   12.00
   4  -2  -6  140.69   14.90
   4  -2  -6  161.28   10.00
  -4  -2   6  163.58   10.30
   4  -2  -6  169.38   10.20
  -4  -2   6  156.18   12.80
  -4   2   6  191.38   13.90
  -4   2   6  175.08   11.50
  -4   2   6  159.28   12.60
   4   2  -6  175.68    9.20
  -4   2   6  166.58   12.10
  -4   2   6  190.98   13.30
  -4   2   6  162.48   13.40
  -4   2   6  178.58    9.90
  -4   2   6  135.59   13.50
  -4   2   6  180.98   14.30
  -3  -2   6   26.80    5.70
  -3  -2   6   29.50    5.90
  -3  -2   6   23.20    3.80
   3  -2  -6   31.00    4.60
   3  -2  -6   22.30    4.40
   3  -2  -6   23.80    3.90
  -3  -2   6   26.70    4.40
  -3  -2   6   21.80    4.90
  -3  -2   6   21.10    4.10
   3   2  -6   22.70    4.60
  -3   2   6   29.90    6.20
  -3   2   6   26.00    7.50
  -3   2   6   41.10    8.20
  -3   2   6   22.30    5.20
  -3   2   6   26.00    5.70
  -3   2   6   36.00    6.50
  -2  -2   6   64.99    4.90
  -2  -2   6   55.19    6.10
  -2  -2   6   57.09    5.10
   2  -2  -6   66.69    4.90
  -2  -2   6   61.39    5.10
  -2  -2   6   58.79    8.20
  -2   2   6   64.09    6.30
   2   2  -6   56.79    6.90
   2   2  -6   43.50    7.50
   2   2  -6   63.99    7.20
  -2   2   6   61.89    6.70
  -2   2   6   67.79    5.70
  -1  -2   6   90.69    5.60
  -1  -2   6   83.59    6.20
  -1  -2   6   71.29    7.10
  -1  -2   6   96.29    5.70
  -1  -2   6   90.49    6.10
   1  -2  -6   86.49    4.70
   1  -2  -6   92.59    5.10
  -1   2   6   85.59    6.40
   1   2  -6   89.69    7.40
   1   2  -6   85.69    7.50
  -1   2   6   85.49    6.60
   0  -2   6    3.70    2.00
   0  -2  -6    4.60    1.80
   0  -2   6    1.80    1.90
   0  -2  -6    1.70    1.20
   0  -2   6   -0.10    2.40
   0  -2   6    3.30    2.00
   0  -2   6    3.10    1.80
   0   2   6    2.10    2.20
   0   2  -6    3.60    2.20
   0   2   6    3.20    1.70
  -1  -2  -6  474.95   20.40
   1  -2   6  463.05   21.50
  -1  -2  -6  491.85   20.30
   1  -2   6  468.05   20.50
   1  -2   6  495.05   20.90
   1  -2   6  515.35   21.70
   1  -2   6  495.35   20.70
  -1   2  -6  481.25   21.30
  -1   2  -6  449.95   22.10
  -1   2  -6  445.86   20.20
   1   2   6  475.55   21.20
   2  -2   6   55.89    5.30
  -2  -2  -6   41.00    5.40
   2  -2   6   57.79    4.90
   2  -2   6   60.19    5.50
   2  -2   6   48.60    5.30
   2  -2   6   56.39    6.00
  -2  -2  -6   54.79    4.60
  -2  -2  -6   46.80    4.40
  -2   2  -6   55.19    8.10
  -2   2  -6   50.39    5.50
   3  -2   6  293.47   17.00
   3  -2   6  299.47   17.30
   3  -2   6  310.97   15.80
   3  -2   6  297.47   15.80
  -3  -2  -6  287.27   14.30
   3  -2   6  289.77   14.50
  -3  -2  -6  283.67   15.00
  -3  -2  -6  310.37   15.20
  -3  -2  -6  306.47   14.90
   3  -2   6  254.07   16.80
   3  -2   6  298.97   14.70
   3  -2   6  294.87   16.00
   3  -2   6  330.77   15.90
  -3   2  -6  296.67   16.10
  -3   2  -6  343.87   18.30
  -3   2  -6  299.57   14.80
  -3   2  -6  309.57   17.00
   3   2   6  302.67   15.60
   4  -2   6   -0.90    5.00
  -4  -2  -6    2.40    2.50
  -4  -2  -6   -2.80    3.50
   4  -2   6   -0.10    4.80
   4  -2   6    1.90    2.40
  -4  -2  -6   -3.50    4.90
  -4  -2  -6    3.60    2.80
   4  -2   6    4.20    4.80
   4  -2   6   -7.00    5.90
  -4  -2  -6    3.50    3.20
   4  -2   6    3.50    3.40
  -4  -2  -6    1.70    4.00
   4  -2   6    0.20    2.80
   4  -2   6   -5.70    5.60
   4   2   6    1.80    2.60
  -4   2  -6   -1.20    3.50
  -4   2  -6   -0.60    3.40
  -4   2  -6   -1.30    3.60
  -4   2  -6   15.70    8.70
  -4   2  -6   -3.10    6.50
   4   2   6    1.10    4.10
  -5  -2  -6   89.79    8.90
   5  -2   6   90.09    8.70
   5  -2   6   95.69    9.70
  -5  -2  -6   92.39    7.20
  -5  -2  -6   91.69    6.50
  -5  -2  -6  114.59   38.90
  -5  -2  -6  110.89   11.40
   5  -2   6   99.09    6.10
   5  -2   6   92.29    8.60
   5  -2   6   91.99    7.10
  -5  -2  -6  106.59   16.30
  -5   2  -6   67.19   11.30
  -5   2  -6  138.19   27.70
  -5   2  -6   91.79    7.70
   5   2   6   88.59    7.20
   5   2   6   91.39    9.80
  -5   2  -6   92.49    7.60
  -6  -2  -6    3.80    5.50
   6  -2   6    0.10    2.30
   6  -2   6    1.50    5.00
   6  -2   6    1.30    2.50
  -6  -2  -6   -0.10    2.50
  -6   2  -6    0.00    2.60
   6   2   6    0.10    3.70
   6   2   6   -2.00    2.30
  -7  -2  -6   27.20    3.50
   7  -2   6   32.80    3.70
  -7  -2  -6   37.00    4.00
   7   2   6   28.20    3.20
  -7   2  -6   25.30    3.40
   7   2   6   35.60    5.10
  -7   2  -6   30.20    3.60
   7  -3  -6   13.90    2.80
  -7  -3   6   18.70    4.90
  -7  -3   6   13.00    2.60
   7  -3  -6    9.80    2.80
   7  -3  -6   16.40    2.60
  -7  -3   6   19.20    3.60
   7  -3  -6    9.30    4.50
  -7   3   6   15.70    2.60
  -7   3   6   20.40    3.90
  -7   3   6   27.80    6.20
   7   3  -6   12.60    2.40
  -7   3   6   13.10    4.20
   7   3  -6   17.70    4.40
   6  -3  -6   11.60    3.40
  -6  -3   6    9.60    3.30
   6  -3  -6   14.40    4.00
   6  -3  -6   18.40    5.80
  -6  -3   6   10.50    4.90
  -6  -3   6    8.90    3.10
   6  -3  -6    9.30    2.50
  -6   3   6    4.40    3.60
  -6   3   6   10.10    5.30
  -6   3   6   14.60    3.90
  -6   3   6    7.00    3.60
   6   3  -6    3.40    3.90
  -6   3   6   10.80    2.50
   5  -3  -6    0.40    3.60
   5  -3  -6   -0.20    2.90
   5  -3  -6   -3.90    5.10
  -5  -3   6    2.50    3.40
  -5  -3   6    5.80    4.10
  -5  -3   6    6.90   12.30
  -5  -3   6    3.10    2.80
  -5  -3   6   -5.80    5.40
  -5  -3   6    2.10    6.10
  -5  -3   6    3.10    4.30
  -5  -3   6    2.10    2.30
   5  -3  -6    0.80    3.90
   5  -3  -6   -0.20    4.20
  -5   3   6    0.90    3.70
  -5   3   6    3.40    4.40
  -5   3   6   -9.30    8.40
  -5   3   6   -4.70    4.40
  -5   3   6  -11.40   13.10
  -5   3   6    4.60    2.80
   5   3  -6   -4.90    3.40
  -5   3   6    0.20    3.80
  -5   3   6   -0.10    3.90
   4  -3  -6    1.40    3.40
  -4  -3   6    0.60    3.70
   4  -3  -6    0.30    3.80
  -4  -3   6    4.00    6.40
  -4  -3   6    0.60    2.70
  -4  -3   6    3.00    2.60
  -4  -3   6    2.00    3.20
   4  -3  -6   -2.50    4.70
   4  -3  -6   -8.60    9.20
  -4  -3   6    0.10    4.90
  -4  -3   6    4.50    6.90
  -4  -3   6    0.20    3.60
   4  -3  -6   -4.30    3.30
  -4   3   6    1.20    4.70
  -4   3   6   -0.30    2.60
  -4   3   6   -5.50    4.10
  -4   3   6    5.90    4.90
  -4   3   6    2.60    3.90
  -4   3   6    5.20    6.70
  -4   3   6   11.60    8.60
  -4   3   6   -2.30    5.20
  -4   3   6   -1.80    4.10
  -4   3   6    3.20    3.00
   3  -3  -6  168.68   13.60
   3  -3  -6  190.28   12.30
  -3  -3   6  198.18   12.10
  -3  -3   6  193.48   10.30
  -3  -3   6  187.98   10.00
   3  -3  -6  192.18   10.50
  -3  -3   6  198.68   12.40
  -3  -3   6  202.78   13.10
   3  -3  -6  177.78   10.10
  -3  -3   6  163.88   11.00
  -3  -3   6  202.38   10.60
  -3   3   6  175.18   12.60
  -3   3   6  183.18   14.60
  -3   3   6  185.18   10.30
  -3   3   6  188.18   11.50
  -3   3   6  185.48   12.80
  -3   3   6  181.48   11.90
   3   3  -6  162.38   14.10
  -3   3   6  169.78   13.10
  -2  -3   6   21.30    4.70
   2  -3  -6   13.40    2.60
  -2  -3   6    9.70    4.30
  -2  -3   6   22.10    4.20
  -2  -3   6   14.80    4.50
  -2  -3   6   15.50    2.90
   2  -3  -6   18.20    3.90
  -2  -3   6   16.80    3.80
  -2  -3   6   16.50    3.10
  -2   3   6   13.50    4.70
  -2   3   6   26.20    5.50
  -2   3   6   15.10    4.90
  -2   3   6   13.70    5.30
  -2   3   6   14.70    4.50
  -2   3   6   15.50    3.20
   2   3  -6   14.50    4.60
  -2   3   6   14.30    5.50
   2   3  -6   12.90    4.50
  -2   3   6   16.00    5.10
  -2   3   6   26.40    5.00
  -2   3   6   12.90    3.70
  -2   3   6   10.90    6.60
  -1  -3   6  145.49    8.80
   1  -3  -6  129.79    6.50
  -1  -3   6  135.29    9.60
  -1  -3   6  138.39    8.70
  -1  -3   6  137.79    7.50
  -1  -3   6  143.69    7.90
  -1   3   6  147.19    9.50
  -1   3   6  141.79    8.70
  -1   3   6  131.59    9.30
   0  -3   6    0.30    2.50
   0  -3   6    0.50    2.70
   0  -3   6    3.30    2.10
   0  -3   6    1.20    2.20
   0  -3   6    1.40    1.90
   0   3  -6    3.20    2.20
   0   3   6   -0.50    2.40
   0   3  -6   -0.60    3.10
   0   3   6    3.60    3.50
   1  -3   6    2.30    2.00
  -1  -3  -6   -2.60    3.20
   1  -3   6    0.90    2.40
   1  -3   6    1.30    2.20
   1  -3   6   -2.20    2.70
   1  -3   6    2.40    2.20
  -1   3  -6   -0.60    2.30
   1   3   6    5.20    4.00
  -1   3  -6    2.80    6.20
   1   3   6   -1.50    3.60
  -1   3  -6   -3.20    4.10
   1   3   6    7.90    4.20
  -1   3  -6   -2.90    3.50
   2  -3   6    6.00    3.50
   2  -3   6    6.60    2.70
  -2  -3  -6    3.80    2.20
   2  -3   6   10.10    2.90
  -2  -3  -6    7.10    3.50
   2  -3   6    5.10    4.40
   2  -3   6    6.70    3.40
  -2  -3  -6    2.30    2.10
   2  -3   6   11.00    3.60
   2  -3   6    9.80    2.90
  -2   3  -6    7.50    3.50
  -2   3  -6   19.20    6.50
  -2   3  -6    9.80    3.40
   2   3   6   14.00    3.50
   2   3   6    7.30    4.60
  -2   3  -6    6.70    4.80
  -2   3  -6    2.20    3.80
   2   3   6   14.30    4.80
  -2   3  -6    7.30    6.60
   2   3   6   10.60    4.60
   2   3   6    4.90    3.50
  -2   3  -6   -3.90    8.70
   3  -3   6   12.40    3.20
   3  -3   6    8.70    4.00
  -3  -3  -6   21.80    4.60
  -3  -3  -6   20.40    4.40
   3  -3   6   11.60    3.40
  -3  -3  -6   17.10    3.70
   3  -3   6   15.00    5.00
   3  -3   6   10.10    3.60
   3  -3   6    8.40    6.70
  -3  -3  -6   14.60    3.30
   3   3   6   11.20    4.90
  -3   3  -6   18.40    4.70
  -3   3  -6   18.20    5.00
  -3   3  -6   -1.30    7.30
   3   3   6   19.30    3.70
  -3   3  -6   -0.80    9.10
   3   3   6   21.10    4.50
  -3   3  -6   20.70    6.80
   4  -3   6  251.27   15.30
   4  -3   6  264.87   14.70
  -4  -3  -6  254.87   13.40
  -4  -3  -6  256.87   14.00
  -4  -3  -6  257.97   13.00
   4  -3   6  270.17   16.00
   4  -3   6  255.47   13.70
  -4  -3  -6  251.47   13.30
   4  -3   6  249.88   13.30
  -4  -3  -6  254.07   15.40
   4  -3   6  260.07   12.40
   4  -3   6  301.17   25.90
   4  -3   6  213.58   18.40
  -4   3  -6  254.57   14.80
  -4   3  -6  253.27   13.40
   4   3   6  267.37   13.10
   4   3   6  259.17   15.20
  -4   3  -6  277.77   30.90
   4   3   6  263.27   14.30
  -4   3  -6  252.97   22.10
   5  -3   6    9.40    4.20
   5  -3   6   16.50    7.10
   5  -3   6   -2.40   11.30
   5  -3   6    4.10    2.20
  -5  -3  -6    6.50    4.00
  -5  -3  -6   13.90    5.20
  -5  -3  -6    8.90    2.70
  -5  -3  -6   14.10    8.60
   5  -3   6    7.40    2.90
  -5  -3  -6    2.60    3.00
  -5  -3  -6   11.20    3.10
  -5   3  -6    9.90    4.30
  -5   3  -6   21.00    7.40
   5   3   6    5.60    4.30
   5   3   6    8.80    2.60
  -5   3  -6   10.20    3.10
   5   3   6   14.50    4.90
   6  -3   6    2.60    2.20
  -6  -3  -6   -0.40    2.20
  -6  -3  -6    1.20    2.50
   6  -3   6    1.90    1.90
  -6  -3  -6    1.10    2.00
   6   3   6    5.60    3.10
   6   3   6    2.80    2.20
  -6   3  -6    1.80    2.20
  -6   3  -6   -0.20    2.60
   6   3   6   -3.40    3.20
  -7  -4   6    7.10    2.10
   7  -4  -6   14.90    4.50
  -7  -4   6    5.10    2.00
   7   4  -6    7.40    1.90
  -7   4   6    7.60    2.20
   6  -4  -6   -0.50    3.40
   6  -4  -6   -6.00    5.40
  -6  -4   6    2.00    2.40
  -6  -4   6    1.40    2.30
   6  -4  -6    1.00    2.20
  -6  -4   6    0.10    1.90
  -6  -4   6  -14.90   10.80
   6  -4  -6    8.60    3.80
  -6   4   6    3.50    2.50
  -6   4   6    6.00    3.10
   6   4  -6    6.20    4.70
  -6   4   6    7.70    8.20
  -5  -4   6    5.10    2.50
  -5  -4   6    5.70    3.30
  -5  -4   6   13.70    6.20
   5  -4  -6    0.00    4.50
  -5  -4   6    7.00   15.80
   5  -4  -6    4.80    4.40
  -5  -4   6    8.70    4.70
  -5  -4   6   21.10   12.30
   5  -4  -6    4.90    4.00
   5  -4  -6    5.60    3.70
  -5  -4   6    1.20    2.60
   5  -4  -6    8.10    5.90
  -5   4   6    2.10    4.10
  -5   4   6   -1.10    3.20
  -5   4   6    4.30    3.60
  -5   4   6    5.20   11.20
  -5   4   6    5.30    3.20
  -5   4   6    1.60    3.70
  -5   4   6    0.60    3.40
  -5   4   6    5.10    4.50
   4  -4  -6  338.57   17.00
  -4  -4   6  320.67   16.30
  -4  -4   6  323.47   22.40
  -4  -4   6  300.97   17.00
   4  -4  -6  316.07   34.90
  -4  -4   6  332.87   18.80
  -4  -4   6  328.67   15.60
  -4  -4   6  330.27   16.50
   4  -4  -6  343.57   17.70
  -4  -4   6  344.37   17.20
   4  -4  -6  346.37   16.70
  -4   4   6  327.07   25.30
  -4   4   6  281.17   24.30
  -4   4   6  311.57   18.90
   4   4  -6  305.17   19.70
  -4   4   6  315.07   20.90
  -4   4   6  339.87   17.00
  -4   4   6  334.47   18.70
  -4   4   6  325.27   16.40
  -4   4   6  311.67   17.50
  -4   4   6  324.17   17.10
  -4   4   6  312.07   17.00
  -4   4   6  323.87   16.80
  -3  -4   6    4.60    3.20
  -3  -4   6   10.50    6.00
  -3  -4   6    0.00    3.90
  -3  -4   6   14.80    8.60
   3  -4  -6    0.30    9.60
  -3  -4   6   -1.10    5.90
  -3  -4   6   -0.40    3.50
  -3  -4   6    1.80    2.80
   3  -4  -6    3.00    3.60
   3  -4  -6    5.20    5.50
  -3  -4   6    3.50    3.10
  -3   4   6   -3.10    4.00
  -3   4   6    2.70    3.60
  -3   4   6    3.20    4.60
  -3   4   6    7.20    4.60
   3   4  -6    3.70    5.90
  -3   4   6   -4.00    5.50
  -3   4   6    5.40    4.60
  -3   4   6   -1.30    3.30
  -3   4   6    4.10    3.70
  -3   4   6   -1.80    8.60
  -2  -4   6   52.39    7.70
  -2  -4   6   51.09    5.20
  -2  -4   6   57.99    8.40
   2  -4  -6   47.30    6.50
  -2  -4   6   48.90    5.90
   2  -4  -6   63.99   10.20
   2  -4  -6   41.30    5.30
  -2  -4   6   50.99    7.50
  -2  -4   6   42.00    6.20
  -2  -4   6   48.60    5.40
  -2   4   6   47.50    7.40
  -2   4   6   49.80    8.60
  -2   4   6   52.29    7.90
  -2   4   6   52.99    7.70
  -2   4   6   34.70    7.80
  -2   4   6   56.39    6.30
  -2   4   6   54.59    7.70
   2   4  -6   38.50    6.80
  -2   4   6   43.60    8.60
  -2   4   6   42.90    7.60
  -2   4   6   42.50    6.90
  -2   4   6   51.19    6.70
  -2   4   6   61.49   10.50
   2   4  -6   46.80    9.00
  -1  -4   6   79.99    7.70
  -1  -4   6   58.89    6.90
  -1  -4   6   70.29    7.20
  -1  -4   6   71.59    5.50
  -1  -4   6   77.19   10.00
  -1  -4   6   71.69    8.90
  -1  -4   6   64.49    5.70
  -1   4   6   71.79    7.60
  -1   4   6   61.59    8.20
  -1   4   6   55.59    8.20
  -1   4   6   81.19    6.60
  -1   4   6   46.90    8.30
   1   4  -6   52.99    6.70
  -1   4   6   55.49    9.60
  -1   4   6   54.89    8.80
  -1   4   6   64.19    8.60
   1   4  -6   65.19    7.10
   1   4  -6   68.09    7.10
  -1   4   6   64.09    9.20
  -1   4   6   77.59    9.50
  -1   4   6   46.30   10.60
  -1   4   6   68.69    8.60
  -1   4   6   77.79    9.50
  -1   4   6   57.79    7.00
  -1   4   6   84.89    8.30
   0  -4   6   12.10    3.20
   0  -4   6   22.70    5.50
   0  -4   6    7.50    3.40
   0  -4   6    8.60    6.30
   0  -4   6   16.80    3.70
   0  -4  -6   15.10    2.90
   0   4  -6   16.50    3.90
   0   4   6   14.00    4.00
   0   4   6    4.70    5.90
   0   4   6   13.60    4.20
   0   4  -6    9.00    3.60
   0   4   6   20.20    4.60
   0   4  -6   12.20    4.20
   0   4   6   12.30    5.50
   0   4  -6    9.00    4.80
   0   4   6    8.10    3.80
   0   4   6   18.10    5.00
   0   4   6    6.60    4.30
   0   4   6   15.10    3.30
   0   4   6   12.30    5.60
   1  -4   6   32.30    5.40
   1  -4   6   30.60    4.90
  -1  -4  -6   29.40    3.70
   1  -4   6   40.60    6.30
   1  -4   6   34.20    5.20
   1  -4   6   41.30    8.30
   1  -4   6   32.00    4.50
  -1  -4  -6   36.60    6.70
   1  -4   6   33.20    4.90
  -1   4  -6   36.20    5.40
   1   4   6   28.90    5.50
   1   4   6   30.00    6.20
  -1   4  -6   23.80    5.10
   1   4   6   18.80    7.10
   1   4   6   51.49   10.60
   1   4   6   42.90    5.20
  -1   4  -6   42.40    6.00
   1   4   6   33.20    5.70
  -1   4  -6   56.59   10.10
   1   4   6   30.10    5.70
  -1   4  -6   30.10    6.10
  -1   4  -6   37.50    7.20
   2  -4   6   91.19    9.80
  -2  -4  -6  114.59    9.20
   2  -4   6  109.39    7.70
   2  -4   6  104.49    8.30
   2  -4   6  111.99    8.10
   2  -4   6  122.19    9.60
   2  -4   6  111.09    8.00
  -2  -4  -6  114.69    7.30
  -2   4  -6  104.29    7.40
   2   4   6  135.79   12.30
   2   4   6  118.39    9.10
  -2   4  -6  109.79   11.90
  -2   4  -6  114.09   12.60
  -2   4  -6  110.99    9.20
   2   4   6  112.59   10.20
  -2   4  -6  132.19   12.10
   2   4   6  112.49    8.40
   2   4   6  107.29    8.40
  -2   4  -6  105.59    9.60
   3  -4   6   96.89    7.00
  -3  -4  -6   98.49    7.90
  -3  -4  -6  103.29    8.60
   3  -4   6   94.89    8.30
   3  -4   6   81.99    9.00
   3  -4   6  104.99   19.60
  -3  -4  -6   96.49    9.90
   3  -4   6  113.09    8.10
  -3  -4  -6   91.99    9.10
   3  -4   6  101.49   11.90
  -3  -4  -6   91.49    7.30
   3  -4   6  100.79    8.10
  -3   4  -6   93.49    7.40
   3   4   6   87.79    7.50
  -3   4  -6   95.99    8.30
   3   4   6  102.69    8.30
   3   4   6   99.99    9.30
  -3   4  -6   83.09   16.60
  -3   4  -6  100.49    9.20
   3   4   6   93.29    8.90
  -3   4  -6   96.79    9.40
  -3   4  -6   95.29    9.00
  -4  -4  -6    5.00    3.60
  -4  -4  -6   11.90    3.40
  -4  -4  -6    7.90    3.10
  -4  -4  -6   13.10    5.50
   4  -4   6    2.40    2.50
   4  -4   6    7.60    6.30
   4  -4   6    6.00    4.00
   4  -4   6   -2.80    4.80
   4  -4   6    0.20    3.00
   4   4   6    7.30    4.10
   4   4   6    3.90    2.60
  -4   4  -6    3.30   15.50
  -4   4  -6   13.50    6.70
   4   4   6    0.50    3.20
   4   4   6    5.30    4.10
  -4   4  -6    6.90    4.10
  -4   4  -6    5.90    4.40
  -4   4  -6    6.00    3.30
  -5  -4  -6   25.40    5.50
   5  -4   6   27.00    4.80
   5  -4   6   14.30    4.20
  -5  -4  -6   16.90    2.70
  -5  -4  -6   15.40    9.40
  -5  -4  -6   27.70    5.80
  -5  -4  -6   26.60    5.20
   5  -4   6    0.10   13.50
   5  -4   6   19.50    2.90
  -5  -4  -6   15.20    4.10
  -5   4  -6   16.60    3.70
  -5   4  -6   14.90    5.40
   5   4   6   17.10    3.00
   5   4   6   15.30    4.60
  -5   4  -6   25.70    4.70
   6  -4   6   25.70    2.70
  -6  -4  -6   33.90    5.00
   6  -4   6   25.60    3.70
  -6  -4  -6   32.80    3.10
  -6  -4  -6   29.20    3.80
  -6   4  -6   26.80    3.60
   6   4   6   20.80    4.50
   6   4   6   19.40    4.20
   6   4   6   24.80    4.50
   6  -5  -6   25.80    3.70
  -6  -5   6   22.70    3.90
  -6  -5   6   20.50    3.70
  -6  -5   6   22.00    2.80
   6  -5  -6   14.10    6.70
   6  -5  -6   20.90    4.20
  -6   5   6   24.80    4.90
  -6   5   6   25.50    4.50
  -6   5   6   14.20    3.00
   6   5  -6   23.50    3.50
   5  -5  -6   -1.20    4.70
   5  -5  -6   11.80    8.60
  -5  -5   6    4.70    5.60
  -5  -5   6    9.50    6.80
  -5  -5   6    0.20    2.20
  -5  -5   6    6.90    2.80
   5  -5  -6    2.80    3.30
  -5  -5   6    1.70    3.20
   5  -5  -6    6.00    4.10
  -5   5   6    4.60    3.10
  -5   5   6    1.90    3.30
  -5   5   6    4.20    3.20
  -5   5   6    3.30    3.30
  -5   5   6    7.20    4.40
  -5   5   6    4.50    3.10
  -4  -5   6   16.30    5.40
   4  -5  -6   12.40    5.60
  -4  -5   6    6.20    4.50
  -4  -5   6    4.70    3.10
  -4  -5   6    4.60    3.60
  -4  -5   6   13.00    8.90
  -4  -5   6    4.40   14.10
   4  -5  -6    7.40    4.50
  -4  -5   6   11.60    3.80
  -4   5   6    5.20    3.80
  -4   5   6   11.00    5.00
   4   5  -6    9.00    5.40
  -4   5   6   11.70    3.90
   4   5  -6   22.30    7.80
  -4   5   6    4.20    3.80
  -4   5   6    2.40    3.50
  -4   5   6   36.00   20.60
  -4   5   6   11.40    5.10
  -4   5   6   21.70   15.00
  -4   5   6    8.10    3.90
  -4   5   6  -12.50   11.70
  -4   5   6    9.60    4.60
  -3  -5   6   72.29   10.00
  -3  -5   6   87.59    8.00
  -3  -5   6   72.29    8.10
   3  -5  -6   86.79   15.80
  -3  -5   6   69.09    8.60
  -3  -5   6   78.09   15.50
   3  -5  -6   76.39   18.50
  -3  -5   6   81.49    6.90
   3  -5  -6   75.19    8.40
  -3   5   6   70.99    7.20
  -3   5   6   79.99    8.50
  -3   5   6   71.89    8.20
  -3   5   6   75.49   17.90
  -3   5   6   82.79   14.50
   3   5  -6   87.79    8.90
  -3   5   6   89.99    8.30
  -3   5   6   61.09    9.60
  -3   5   6   72.69   10.40
  -3   5   6   84.19    9.60
  -3   5   6   65.59    7.80
  -2  -5   6   -2.90    3.50
  -2  -5   6    9.70   12.10
  -2  -5   6    4.90    4.60
  -2  -5   6   -4.20    4.20
  -2  -5   6    4.50    6.50
  -2  -5   6   -0.40    3.20
  -2  -5   6   -0.50    3.40
  -2  -5   6    6.50    6.20
   2  -5  -6   -0.20   12.20
  -2   5   6   -2.10    3.20
  -2   5   6    0.90    4.40
   2   5  -6   10.40    3.90
  -2   5   6   -3.10    4.10
  -2   5   6   -2.50    4.00
  -2   5   6    0.00    4.60
   2   5  -6    2.60    3.50
  -2   5   6    0.50    5.00
  -2   5   6    6.10    3.80
  -2   5   6    3.40    4.30
  -2   5   6    6.00    4.20
  -2   5   6    0.20    9.60
  -2   5   6   -3.20    7.00
   2   5  -6    1.90    3.90
  -2   5   6    7.50    3.90
  -2   5   6   -0.90    4.90
  -2   5   6    2.00    4.90
  -1  -5   6    6.80    5.00
  -1  -5   6   -5.00    3.20
  -1  -5   6    2.20    3.10
  -1  -5   6    5.30    5.40
  -1  -5   6   10.50    4.00
  -1  -5   6   -1.90    2.90
   1  -5  -6    6.30   11.50
  -1  -5   6    1.20    4.50
  -1   5   6    1.20    4.80
  -1   5   6    1.40    5.10
  -1   5   6    5.30    5.50
  -1   5   6    6.00    3.60
   1   5  -6    4.10    3.60
  -1   5   6   -7.70    4.90
  -1   5   6   -8.40    7.20
  -1   5   6    3.50    4.10
   1   5  -6   -7.40    4.60
  -1   5   6    3.60    4.50
   1   5  -6    2.00    3.60
  -1   5   6    4.00    3.40
  -1   5   6    1.70    3.80
   1   5  -6   -3.00    3.90
  -1   5   6    7.30    4.50
   0  -5   6   20.30    3.90
   0  -5   6   11.80    3.80
   0  -5   6   16.30    6.40
   0  -5   6   17.30    3.70
   0  -5   6   31.50    8.10
   0  -5   6   19.90    5.40
   0   5   6   11.40    5.30
   0   5   6   22.90    6.20
   0   5   6   18.00    3.80
   0   5   6   17.00    5.10
   0   5   6   20.40    7.20
   0   5  -6   14.40   11.50
   0   5  -6   22.90    5.70
   0   5   6   21.90    4.20
   0   5   6   16.60    4.70
   0   5   6   15.30    6.00
   0   5   6   20.70    7.30
   0   5  -6   21.00    4.30
   0   5  -6   11.00    6.40
   1  -5   6   10.80    3.50
   1  -5   6   11.50    3.70
   1  -5   6   14.20    5.90
   1  -5   6   16.70    4.30
   1  -5   6    8.60    3.90
   1  -5   6    5.50    4.80
   1   5   6   14.50    5.90
  -1   5  -6   15.00    3.60
   1   5   6   12.80    3.60
   1   5   6    9.80    4.60
  -1   5  -6   12.90    3.80
   1   5   6    9.50    3.60
  -1   5  -6    9.50    4.20
  -1   5  -6   18.50    6.50
  -1   5  -6    9.30    5.40
  -1   5  -6   15.50    7.20
   1   5   6   11.10    4.60
   1   5   6   16.30    3.80
  -1   5  -6   10.20    4.30
  -1   5  -6   10.80    4.20
   1   5   6   25.60    8.20
   2  -5   6    1.20    4.30
  -2  -5  -6   -7.40    5.40
   2  -5   6    1.00    3.40
  -2  -5  -6    1.50    3.20
  -2  -5  -6    1.00    3.30
   2  -5   6   -1.20    3.50
   2  -5   6    4.60    4.10
   2  -5   6  -13.50   15.40
   2  -5   6    2.40    3.30
   2   5   6   -0.70    4.30
   2   5   6   -2.40    4.00
  -2   5  -6    7.20    4.20
  -2   5  -6  -10.50    8.60
   2   5   6    7.10    7.10
  -2   5  -6   -3.80    3.70
  -2   5  -6   -1.60    3.00
  -2   5  -6   -3.60    3.50
   2   5   6    2.30    2.90
  -2   5  -6   19.70   10.60
  -2   5  -6    1.60    4.00
  -3  -5  -6   72.49   10.80
  -3  -5  -6   84.99    9.00
   3  -5   6   74.89    6.30
   3  -5   6   61.39    7.50
  -3  -5  -6   71.49    7.20
   3  -5   6   66.79   12.40
  -3  -5  -6   66.39    8.90
   3  -5   6   50.49    8.00
   3  -5   6   74.99    8.50
   3  -5   6   82.39   10.60
  -3   5  -6   76.09    7.70
   3   5   6   73.89    9.10
  -3   5  -6   60.49    7.70
  -3   5  -6   76.19    8.30
  -3   5  -6   55.09    8.40
  -3   5  -6   58.79   16.00
  -3   5  -6   67.09    6.50
   3   5   6   65.09    7.80
   3   5   6   67.29    7.20
  -4  -5  -6  111.19    8.10
   4  -5   6  101.99    8.10
  -4  -5  -6  115.39   12.60
  -4  -5  -6   88.99    9.90
   4  -5   6  111.09    6.70
   4  -5   6   97.49    9.70
   4  -5   6  121.59   11.50
  -4  -5  -6  101.99    8.90
  -4   5  -6  107.89   10.50
  -4   5  -6  119.19   13.30
   4   5   6   95.29    8.50
   4   5   6  105.79    8.40
  -4   5  -6  113.39    8.00
  -4   5  -6   99.99   12.80
   5  -5   6   25.70    4.40
  -5  -5  -6   32.40    6.30
  -5  -5  -6   27.00    3.70
   5  -5   6   34.80    3.30
  -5  -5  -6   34.60    6.60
  -5  -5  -6   38.50    5.80
   5  -5   6   10.70    8.80
   5  -5   6   30.30    4.00
  -5  -5  -6   39.00    5.70
  -5   5  -6   23.60    4.20
  -5   5  -6   46.10    7.20
   5   5   6   34.20    5.60
   6  -5   6   65.69    4.20
   6  -5   6   72.59    4.90
   6  -5   6   84.09    5.00
  -6  -5  -6   69.49    5.70
   6   5   6   61.59    5.00
  -5  -6   6    1.60    1.80
   5  -6  -6    8.90    4.20
  -5  -6   6   13.90    8.30
   5  -6  -6    1.50    6.10
  -5  -6   6    0.80    2.50
  -5  -6   6    5.50    2.50
  -5   6   6    0.70    2.60
  -5   6   6   -1.30    4.90
  -5   6   6    7.20    2.70
   5   6  -6    4.20    2.20
  -5   6   6    6.30    3.00
  -5   6   6    3.10    2.80
  -5   6   6    4.20    2.70
   4  -6  -6   43.10    8.50
  -4  -6   6   42.40    6.10
  -4  -6   6   51.59    5.20
  -4  -6   6   46.00    6.40
  -4  -6   6   33.80    6.50
   4  -6  -6   41.70    8.20
  -4  -6   6   23.00    9.90
  -4  -6   6   43.70    7.30
   4  -6  -6   55.89   10.80
  -4   6   6   46.20    5.60
  -4   6   6   45.70    6.00
  -4   6   6   31.40    6.10
  -4   6   6   38.50    7.60
  -4   6   6   48.20    6.60
  -4   6   6   55.89    6.60
  -4   6   6   50.39    8.10
  -3  -6   6   99.19    9.00
  -3  -6   6  104.79    7.40
   3  -6  -6  110.69   11.80
  -3  -6   6   92.59    8.30
  -3  -6   6  111.69   19.50
   3  -6  -6   82.69   10.90
  -3  -6   6   89.69   12.50
  -3  -6   6   98.39    8.60
  -3   6   6   95.99    7.90
  -3   6   6   99.79    9.70
  -3   6   6   98.39    8.80
  -3   6   6  103.19   22.00
  -3   6   6  109.09    8.90
   3   6  -6  100.29    8.80
   3   6  -6   83.59   10.90
  -3   6   6  105.09   18.90
  -3   6   6   95.39   11.00
  -3   6   6   90.29    8.50
  -3   6   6  103.59    8.70
  -3   6   6   97.49    9.80
  -2  -6   6   24.20   11.10
  -2  -6   6   -2.40   20.40
  -2  -6   6   13.90    4.80
  -2  -6   6   29.30    5.80
  -2  -6   6   18.70    5.60
  -2  -6   6   15.00    3.70
  -2   6   6   11.90   19.40
  -2   6   6   18.80   13.10
   2   6  -6   20.90    4.90
  -2   6   6   17.60    5.70
  -2   6   6   17.80    4.70
   2   6  -6   29.70    6.40
  -2   6   6   13.60    5.60
  -2   6   6   15.40    4.60
  -2   6   6   13.80    4.60
   2   6  -6   20.10    4.80
  -2   6   6   17.30    4.90
  -2   6   6    7.40    4.20
  -2   6   6   17.00    4.80
  -2   6   6   21.70    5.70
  -2   6   6   18.80    4.90
  -1  -6   6  208.08   11.50
  -1  -6   6  176.88   12.30
  -1  -6   6  170.98   18.90
  -1  -6   6  193.68   19.50
  -1  -6   6  178.88   11.00
  -1  -6   6  213.38   13.60
  -1  -6   6  190.28   11.20
  -1   6   6  171.88   22.90
  -1   6   6  190.38   12.70
   1   6  -6  198.58   11.40
  -1   6   6  160.48   13.80
  -1   6   6  195.28   11.00
  -1   6   6  205.98   12.50
   1   6  -6  150.08   15.70
   1   6  -6  175.68   11.30
  -1   6   6  184.38   12.20
  -1   6   6  192.98   12.90
  -1   6   6  193.58   12.50
  -1   6   6  190.08   12.60
  -1   6   6  191.88   11.20
   1   6  -6  186.58   11.60
  -1   6   6  179.68   12.80
  -1   6   6  173.48   12.00
  -1   6   6  151.28   18.10
   0  -6   6   36.60    6.80
   0  -6   6   49.60    9.70
   0  -6   6   33.60    6.40
   0  -6   6   39.50    7.00
   0  -6   6   66.79   12.50
   0  -6   6   25.60    5.30
   0  -6   6   47.50    9.80
   0   6   6   35.60    6.00
   0   6   6   45.30    8.10
   0   6  -6   42.00    5.70
   0   6   6   28.10    5.90
   0   6  -6   38.30    6.20
   0   6  -6   36.20    6.90
   0   6  -6   37.70    7.10
   0   6   6   38.10    7.00
  -1  -6  -6   13.80    4.70
   1  -6   6    7.30    4.70
   1  -6   6    7.90    4.00
   1  -6   6   -2.00    8.20
   1  -6   6   -5.20    8.00
   1  -6   6    4.40    3.80
   1  -6   6    0.20    6.40
   1  -6   6    7.70    4.10
   1   6   6    3.40    5.00
  -1   6  -6    6.50    4.40
   1   6   6    9.30    3.50
   1   6   6   -9.30    6.80
   1   6   6    3.90    3.50
  -1   6  -6    1.90    6.20
   1   6   6    3.90    5.00
  -1   6  -6   -0.20   14.10
   1   6   6    1.00    4.80
   1   6   6    7.40    3.90
   1   6   6   13.20    5.00
  -1   6  -6   11.10    3.90
  -1   6  -6    2.10    3.60
   2  -6   6    7.00    4.00
   2  -6   6    1.20    3.70
  -2  -6  -6    9.40    5.00
   2  -6   6    9.60   11.10
  -2  -6  -6    5.70    4.40
   2  -6   6   -3.90    5.70
  -2  -6  -6   16.40    8.40
  -2   6  -6   -1.40    3.70
   2   6   6    5.10    4.10
   2   6   6    7.50    4.70
  -2   6  -6    5.10    3.40
  -2   6  -6    5.80    4.20
  -2   6  -6    1.30    3.50
   2   6   6    3.40    3.00
  -2   6  -6  -18.80   18.70
   2   6   6    7.10    3.80
  -2   6  -6    5.20    3.90
   3  -6   6   11.40    4.60
   3  -6   6    0.70    4.10
  -3  -6  -6   -3.10    6.30
   3  -6   6    3.30    3.80
   3  -6   6   15.00    7.60
  -3  -6  -6    5.80    4.50
  -3  -6  -6    7.00    4.90
  -3   6  -6    3.30    4.50
   3   6   6    3.60    4.10
   3   6   6    7.60    5.80
   3   6   6    2.40    2.70
  -3   6  -6    2.60    3.50
  -3   6  -6   -0.80    4.50
   4  -6   6   -4.40    5.30
   4  -6   6    3.10    2.10
   4  -6   6   -0.50    3.40
  -4  -6  -6    1.10    4.70
  -4  -6  -6    0.40    2.50
  -4  -6  -6   -1.40    3.50
   4   6   6   -1.00    3.00
  -4   6  -6    4.30    3.40
  -4   6  -6   -0.10    4.10
   4   6   6    3.10    2.60
  -4   6  -6    2.00    3.40
   5  -6   6    1.80    2.40
   5  -6   6    1.40    4.20
   5  -6   6    2.80    1.70
  -5  -6  -6    7.50    3.90
   5  -6   6   -2.30    3.00
  -5  -6  -6   -0.60    2.70
  -5  -6  -6   -1.80    3.70
   5   6   6   -1.90    2.50
  -5   6  -6    4.30    3.10
  -5  -7   6    7.50    2.50
  -5  -7   6    6.90    1.60
  -5   7   6    7.40    2.60
  -5   7   6    5.80    2.50
  -4  -7   6   10.10    2.30
  -4  -7   6    3.30    6.40
  -4  -7   6   10.10    4.60
  -4  -7   6    5.30    8.60
   4   7  -6   20.50    4.60
  -4   7   6   14.10    3.30
  -4   7   6   11.00    3.80
  -4   7   6   21.40    4.50
  -4   7   6   15.20    3.50
  -4   7   6   15.40    3.00
  -3  -7   6    5.70    5.30
  -3  -7   6  -10.50   12.00
  -3  -7   6   -4.50    4.70
  -3  -7   6    2.20    4.30
  -3  -7   6    1.50    3.40
  -3  -7   6    1.00    2.40
  -3   7   6    1.50    3.70
  -3   7   6    1.60    3.40
   3   7  -6   -2.10    3.10
  -3   7   6    3.80    3.00
  -3   7   6    5.10    3.20
  -3   7   6    2.20    3.60
  -3   7   6    0.60    3.00
  -3   7   6    1.70    3.20
  -2  -7   6   -4.10    6.90
  -2  -7   6   -2.50    5.40
  -2  -7   6    9.80    4.70
  -2  -7   6    3.60    3.60
  -2  -7   6    8.50    3.40
  -2   7   6    7.20    3.90
  -2   7   6    4.20    3.90
  -2   7   6   14.50    7.00
  -2   7   6   12.60    4.10
  -2   7   6    9.60    5.10
  -2   7   6    7.20    3.30
   2   7  -6    5.60    5.00
  -2   7   6    5.10    3.50
  -2   7   6   -2.50    5.40
  -2   7   6    7.60    4.00
   2   7  -6    9.80    3.80
  -1  -7   6    5.70    6.40
  -1  -7   6    1.20    3.90
  -1  -7   6    1.00    3.60
   1   7  -6    2.70    4.00
   1   7  -6   -3.10    3.30
  -1   7   6   -3.60    3.90
  -1   7   6    6.80    6.90
  -1   7   6    3.70    3.60
   1   7  -6   -4.80    3.40
  -1   7   6   -9.30    5.30
  -1   7   6   -3.20    4.40
  -1   7   6    7.90    7.10
  -1   7   6    4.30    3.30
  -1   7   6   -0.50    4.20
  -1   7   6    1.20    3.60
  -1   7   6    0.20    5.30
   0  -7   6    5.00    9.70
   0  -7   6   11.90    4.40
   0  -7   6    9.10    4.20
   0   7  -6   12.10    3.70
   0   7   6   11.60    6.60
   0   7   6    8.60    4.00
   0   7   6   17.70    4.80
   0   7  -6   11.10    3.70
   0   7   6    2.20    4.70
   0   7   6   19.80    4.40
   0   7  -6   12.80    3.50
   0   7   6    9.30    4.80
   0   7  -6   15.00    6.40
   0   7   6   11.00    3.60
   1  -7   6    0.30    4.20
   1  -7   6   -6.80    6.20
   1  -7   6    2.70    4.00
   1  -7   6    8.80    3.40
  -1   7  -6   13.20    4.80
  -1   7  -6    2.40    5.60
  -1   7  -6    1.60    3.90
   1   7   6   -6.50    5.30
  -1   7  -6   -1.50    5.30
   1   7   6   10.40    6.20
   1   7   6    2.70    3.80
   2  -7   6    9.70    5.00
   2  -7   6   14.10    7.90
   2  -7   6   14.10    3.30
   2  -7   6   13.50    7.80
  -2   7  -6    9.20    3.70
   2   7   6   15.60    4.10
   2   7   6   11.90    3.50
   2   7   6   15.00    4.50
  -2   7  -6   11.50    4.60
   2   7   6    7.90    3.00
  -2   7  -6   15.10    3.90
  -2   7  -6   15.70    3.70
  -3  -7  -6   -6.50    6.80
   3  -7   6   -4.20    5.60
   3  -7   6    4.00    2.40
   3  -7   6   -2.20    3.60
   3  -7   6   -5.40    3.80
  -3  -7  -6    5.10    5.70
   3   7   6    4.10    4.50
   3   7   6   -1.20    3.10
  -3   7  -6   -1.10    3.10
   3   7   6   -2.10    2.50
  -3   7  -6    0.70    3.80
  -3   7  -6    2.90    3.50
   4  -7   6    6.90    3.00
   4  -7   6    3.40    2.10
   4   7   6   -0.50    2.60
   4   7   6    4.00    3.00
  -4   7  -6   16.90    6.50
  -3  -8   6   51.49    6.10
  -3  -8   6   54.59    6.90
  -3   8   6   49.20    6.10
  -3   8   6   58.49    6.70
  -3   8   6   59.69    7.00
   3   8  -6   57.59    5.40
  -3   8   6   60.09    4.60
  -2  -8   6   -0.70    2.50
  -2  -8   6    6.90    5.60
  -2  -8   6    6.30    3.70
  -2  -8   6   11.50    6.30
  -2   8   6    1.60    3.80
  -2   8   6   -7.50    6.40
   2   8  -6    3.70    3.80
  -2   8   6   -1.30    3.50
   2   8  -6    3.80    2.70
  -2   8   6    0.50    2.90
  -2   8   6    1.70    2.60
  -1  -8   6  105.49    7.50
  -1  -8   6  109.69   10.50
  -1  -8   6  146.99   11.40
   1   8  -6  123.99    8.30
  -1   8   6  131.29    8.00
   1   8  -6  129.89    7.90
  -1   8   6  126.29    7.80
   0  -8   6    5.40    3.70
   0  -8   6   14.00    4.80
   0  -8   6    4.80    5.30
   0   8   6    9.60    3.50
   0   8  -6   14.00    3.60
   0   8   6   13.50    4.20
   0   8   6   10.90    3.50
   0   8  -6    8.80    3.40
   0   8  -6   10.20    3.00
   1  -8   6   72.29    5.80
   1  -8   6   64.99    9.30
   1  -8   6   78.79    8.00
  -1   8  -6   80.59    6.00
   1   8   6   76.89    6.00
   1   8   6   74.49    7.00
  -1   8  -6   72.09    7.20
  -1   8  -6   77.29    6.40
   1   8   6   82.59    6.00
   1   8   6   84.49    7.50
   2  -8   6   45.40    5.00
   2  -8   6   33.60    5.30
   2   8   6   46.30    5.60
   2   8   6   45.00    4.90
  -2   8  -6   40.00    4.50
  -2   8  -6   51.29    5.50
   3  -8   6    0.90    2.90
  -3   8  -6    2.00    5.30
   3   8   6   -1.20    2.80
   3   8   6    0.10    2.20
  -7   0   7   31.00    4.40
   7   0  -7   27.60    6.80
   7   0  -7   26.80    6.10
   7   0  -7   22.30    4.10
  -6   0   7    6.50    3.60
  -6   0   7   30.00   37.60
  -6   0   7    8.20    5.50
   6   0  -7    3.60    2.30
   6   0  -7    5.80   11.00
  -6   0   7   -0.50    3.60
   6   0  -7    0.30    4.60
  -5   0   7   35.00   10.40
   5   0  -7   41.40    8.20
  -5   0   7   54.59    6.80
  -5   0   7   36.80    6.80
  -5   0   7   48.80   14.80
   5   0  -7   32.80    6.60
   5   0  -7   53.69    6.70
  -5   0   7   46.60    7.10
   4   0  -7   -7.60    6.70
   4   0  -7    1.20    3.10
  -4   0   7   -0.60    2.90
   4   0  -7    4.50    2.60
   4   0  -7    0.70    3.50
  -4   0   7    4.00    3.10
  -4   0   7    7.60    4.50
   4   0  -7   -0.70    3.40
  -4   0   7   -3.70    4.30
  -4   0   7   17.40    7.50
  -3   0   7  810.82   34.40
   3   0  -7  824.62   36.10
   3   0  -7  832.82   34.20
  -3   0   7  730.83   34.90
   3   0  -7  813.42   34.30
   2   0  -7   -3.40    2.60
   2   0  -7    2.10    2.20
  -2   0   7    2.60    4.10
  -2   0   7    2.90    2.20
   2   0  -7   -1.90    2.00
  -2   0   7    1.70    2.30
  -1   0   7    9.80    2.20
  -1   0   7   12.20    2.40
  -1   0   7   10.50    3.40
   1   0  -7   11.10    2.40
  -1   0   7   10.00    2.00
   1   0  -7    7.30    2.30
   0   0  -7   -1.30    1.60
   0   0  -7   -1.50    1.70
   0   0   7   -0.20    1.20
   0   0   7   -3.20    2.70
   0   0   7    0.70    1.50
   1   0   7   69.89    7.30
   1   0   7   81.79    5.70
  -1   0  -7   81.39    4.90
   1   0   7   75.59    4.80
  -1   0  -7   71.89    5.50
  -1   0  -7   84.29    5.40
  -1   0  -7   74.59    5.60
  -2   0  -7    1.70    3.40
  -2   0  -7   -0.70    2.10
   2   0   7    1.90    3.00
   2   0   7   -0.40    1.80
  -2   0  -7   -1.40    2.30
   2   0   7   -3.50    4.70
  -2   0  -7    1.30    2.10
  -3   0  -7   33.40    6.60
   3   0   7   31.80    5.90
  -3   0  -7   27.30    6.40
  -3   0  -7   30.40    4.50
   3   0   7   23.20    3.90
  -3   0  -7   33.60    5.20
  -3   0  -7   40.10    6.60
  -3   0  -7   35.90    5.80
   3   0   7   38.00    6.00
   3   0   7   37.50    5.90
   3   0   7   23.60    5.60
  -3   0  -7   29.20    5.40
  -3   0  -7   31.80    4.60
  -4   0  -7   -0.20    5.20
  -4   0  -7   -5.10    7.00
  -4   0  -7    1.60    2.50
  -4   0  -7  -14.60    9.10
   4   0   7   -0.90    3.10
   4   0   7    3.60    3.10
  -4   0  -7   -0.40    3.80
   4   0   7    4.00    9.20
  -4   0  -7    3.70    3.20
   4   0   7    4.90    6.60
  -4   0  -7    0.30    5.00
  -4   0  -7    3.50    3.00
   5   0   7  329.97   16.40
  -5   0  -7  342.07   16.10
  -5   0  -7  343.07   17.40
  -5   0  -7  336.67   17.50
  -5   0  -7  245.18   39.50
   5   0   7  315.57   15.80
  -5   0  -7  335.27   14.90
  -6   0  -7   -2.30    2.40
   6   0   7   -2.50    2.60
  -6   0  -7   -1.30    3.10
  -6   0  -7   -2.90    3.30
   6   0   7    1.80    2.80
   6   0   7    0.70    7.20
   7   0   7   14.00    3.00
  -7  -1   7   -5.40    3.30
  -7  -1   7    4.20    2.70
   7  -1  -7    5.20    3.40
   7  -1  -7    0.20    2.20
   7  -1  -7    4.60    1.90
  -7   1   7   -0.30    2.00
   7   1  -7    0.20    2.40
   7   1  -7    1.10    4.20
   7   1  -7    2.90    3.30
  -7   1   7    8.30    4.20
  -6  -1   7   30.20    5.40
  -6  -1   7   26.50    5.00
   6  -1  -7    6.60   11.30
   6  -1  -7   29.00    5.30
  -6  -1   7   37.60    5.70
   6  -1  -7   31.70    5.00
   6  -1  -7   29.70    7.00
   6  -1  -7   23.80    4.20
   6   1  -7   27.10    4.60
   6   1  -7   34.00    7.00
  -6   1   7   28.60    6.40
  -6   1   7   29.60    5.10
   5  -1  -7  169.98   11.70
  -5  -1   7  168.18   18.20
   5  -1  -7  165.68   10.70
   5  -1  -7  177.88   13.40
   5  -1  -7  154.18    9.40
  -5  -1   7  171.78    9.90
  -5  -1   7  173.08   11.30
  -5  -1   7  173.98   11.60
  -5  -1   7  165.48   10.60
  -5   1   7  156.98   10.60
  -5   1   7  165.68   10.40
   5   1  -7  171.58    9.10
  -5   1   7  160.48   12.40
  -5   1   7  142.69   12.30
   5   1  -7  143.19   10.60
  -4  -1   7   11.80    4.00
  -4  -1   7   -0.80    3.70
   4  -1  -7    3.00    2.80
  -4  -1   7    5.20    3.60
  -4  -1   7    4.30    2.80
  -4  -1   7   11.80    4.80
   4  -1  -7    6.90    3.20
   4  -1  -7    2.50    3.00
  -4  -1   7    8.80    5.10
   4  -1  -7   14.00   12.60
  -4   1   7    7.40    3.20
  -4   1   7   -0.90   11.40
   4   1  -7   -0.40    5.30
  -4   1   7    0.30    6.60
   4   1  -7    9.10    2.80
   4   1  -7   -2.30    6.90
  -4   1   7    5.10    4.60
  -4   1   7   17.70    7.30
  -4   1   7    3.70    7.40
   4   1  -7    6.70    4.40
  -4   1   7    2.80    4.70
   4   1  -7    5.40    3.40
  -3  -1   7    0.80    4.60
   3  -1  -7    5.40    3.00
   3  -1  -7    4.40    2.90
  -3  -1   7    2.70    2.70
  -3  -1   7    6.10    3.30
  -3  -1   7    8.60    3.60
  -3  -1   7   -3.60    6.10
  -3  -1   7   -4.60    5.00
  -3  -1   7    1.10    3.90
  -3  -1   7    6.60    3.30
  -3  -1   7    1.00    6.00
   3  -1  -7    9.80    3.20
  -3  -1   7    5.90    3.80
   3   1  -7    2.40    2.60
   3   1  -7   -3.20    3.00
   3   1  -7    7.10    3.10
   3   1  -7   -1.40    3.10
  -3   1   7   -1.70    3.50
  -3   1   7    3.10    2.70
  -3   1   7    8.00    3.20
   2  -1  -7  734.43   33.30
  -2  -1   7  866.51   33.30
   2  -1  -7  750.32   33.60
  -2  -1   7  897.41   34.00
  -2  -1   7  782.12   33.30
  -2  -1   7  770.42   34.40
   2  -1  -7  702.73   33.10
   2   1  -7  842.92   34.30
   2   1  -7  713.03   33.60
   2   1  -7  789.92   33.50
  -2   1   7  909.41   33.80
  -1  -1   7  151.48    8.60
   1  -1  -7  139.79    7.10
  -1  -1   7  142.19    7.80
  -1  -1   7  119.39    6.80
  -1  -1   7  139.29    8.00
   1  -1  -7  146.49    7.30
  -1  -1   7  148.59    7.90
  -1   1   7  140.89    7.30
  -1   1   7  142.79    8.60
   1   1  -7  149.79    8.20
   1   1  -7  131.49    8.00
  -1   1   7  143.89    8.00
  -1   1   7  156.18    7.40
   1   1  -7  141.59    7.80
   0  -1   7   13.70    2.90
   0  -1  -7   11.40    2.00
   0  -1   7   12.30    2.40
   0  -1  -7   13.20    2.50
   0  -1   7   11.90    2.50
   0   1   7   12.90    2.70
   0   1  -7    9.50    2.50
   0   1  -7   16.50    3.30
   0   1   7   10.10    2.50
   0   1  -7   18.40    3.10
   0   1  -7   14.70    2.60
  -1  -1  -7  144.69    7.90
   1  -1   7  140.59    8.30
   1  -1   7  139.59    7.70
  -1  -1  -7  142.29    7.40
   1  -1   7  150.48    7.60
  -1  -1  -7  138.39    7.20
   1  -1   7  137.89    7.90
   1  -1   7  143.79    8.00
  -1   1  -7  135.19    7.70
  -1   1  -7  140.99    8.10
   1   1   7  139.99    6.60
   1   1   7  123.09    7.00
  -1   1  -7  135.49    7.50
  -1   1  -7  138.39    7.90
  -2  -1  -7   30.70    3.90
   2  -1   7   24.80    5.00
  -2  -1  -7   22.60    4.30
  -2  -1  -7   36.10    4.20
   2  -1   7   31.20    5.60
   2  -1   7   29.30    5.70
   2  -1   7   31.90    4.80
   2  -1   7   29.40    4.50
  -2   1  -7   28.10    5.00
  -2   1  -7   28.30    5.80
  -2   1  -7   40.10    5.40
   3  -1   7   38.30    6.80
   3  -1   7   44.30    7.40
   3  -1   7   58.29    8.70
   3  -1   7   54.49    5.00
  -3  -1  -7   49.60    6.20
  -3  -1  -7   52.09    5.60
  -3  -1  -7   53.79    5.30
   3  -1   7   53.59    7.10
   3  -1   7   53.79    6.90
   3  -1   7   50.09    5.80
  -3  -1  -7   41.20    5.00
  -3  -1  -7   57.09    8.30
  -3   1  -7   50.39    8.60
   3   1   7   43.30    5.80
  -3   1  -7   42.10    7.60
  -3   1  -7   45.80    5.20
  -3   1  -7   46.50    6.50
  -3   1  -7   38.00    7.90
  -3   1  -7   50.09    7.00
   3   1   7   40.00    6.50
   3   1   7   40.20    6.10
   3   1   7   37.60    5.10
   4  -1   7  188.68   11.20
  -4  -1  -7  187.48   10.50
  -4  -1  -7  173.08   10.60
   4  -1   7  187.68   11.60
  -4  -1  -7  181.78   13.40
   4  -1   7  175.28   10.40
   4  -1   7  184.48    9.50
  -4  -1  -7  174.48   11.90
   4  -1   7  205.38   19.60
  -4  -1  -7  187.78    9.70
  -4   1  -7  178.08   16.70
  -4   1  -7  191.28   10.50
   4   1   7  187.38   10.60
   4   1   7  175.48   10.90
  -4   1  -7  190.88    9.30
  -4   1  -7  188.18   11.50
  -4   1  -7  175.88   11.60
   5  -1   7    0.70    2.70
  -5  -1  -7   -3.60    5.70
  -5  -1  -7    0.10    2.70
   5  -1   7    0.00    3.70
  -5  -1  -7   -4.10    2.30
  -5  -1  -7   -0.10    3.60
   5  -1   7   -1.10    2.50
  -5  -1  -7    1.50    3.70
  -5  -1  -7    3.30    7.20
  -5   1  -7    4.00    2.80
  -5   1  -7   -0.50    3.50
  -5   1  -7  -21.40   20.00
   5   1   7    0.20    2.80
   5   1   7   -2.30    3.50
  -5   1  -7    4.10    3.40
  -6  -1  -7   46.90    6.00
   6  -1   7   61.09    6.40
   6  -1   7   56.89    5.40
  -6  -1  -7   57.99    5.20
  -6  -1  -7   67.09    9.20
  -6   1  -7   63.79    5.50
  -6   1  -7   63.19    6.20
   6   1   7   63.49    5.50
   6   1   7   74.79    8.60
  -7  -1  -7   49.30    4.20
  -7   1  -7   43.20    4.00
  -7   1  -7   49.70    4.60
   7   1   7   50.69    4.20
   7   1   7   54.99    4.80
  -7  -2   7    5.50    2.40
   7  -2  -7    5.20    3.20
   7  -2  -7    2.80    1.90
  -7  -2   7    4.70    2.30
  -7  -2   7    4.80    3.20
   7  -2  -7    5.30    5.10
  -7   2   7    0.90    2.70
  -7   2   7   -1.20    5.40
  -7   2   7    1.60    1.90
   7   2  -7    4.90    2.90
   7   2  -7    3.00    2.80
   6  -2  -7  197.98   10.40
   6  -2  -7  200.68   11.70
  -6  -2   7  208.48   11.30
   6  -2  -7  190.98   12.90
  -6  -2   7  211.08   10.80
   6  -2  -7  184.38   10.70
   6  -2  -7  193.28   18.50
  -6   2   7  165.28   13.30
   6   2  -7  212.18   11.70
  -6   2   7  202.28   11.70
  -6   2   7  185.48   10.50
  -6   2   7  178.88   14.80
  -5  -2   7  113.29    7.00
   5  -2  -7  126.49   10.00
   5  -2  -7  103.69    7.90
   5  -2  -7  103.79   11.20
  -5  -2   7  120.39    8.30
  -5  -2   7  118.19   10.20
  -5  -2   7  112.59    8.80
  -5  -2   7  110.39    9.70
   5  -2  -7  118.09    9.20
  -5  -2   7  141.19   16.50
  -5   2   7  120.69   16.60
  -5   2   7  113.09    8.30
  -5   2   7  124.89   10.30
  -5   2   7  134.89   11.20
  -5   2   7  115.99   10.10
  -5   2   7   88.69   17.30
  -4  -2   7  135.09    8.80
  -4  -2   7  128.19   10.80
  -4  -2   7  127.49    8.80
   4  -2  -7  154.38   10.40
   4  -2  -7  173.48   15.60
   4  -2  -7  164.78    9.90
  -4  -2   7  143.69   13.10
  -4  -2   7  145.39   10.00
   4  -2  -7  152.78    9.70
   4  -2  -7  160.38    9.80
  -4  -2   7  147.09   11.50
  -4   2   7  159.18   11.70
  -4   2   7  141.69   11.00
  -4   2   7  165.38   12.90
  -4   2   7  135.19   14.90
   4   2  -7  159.48    8.60
  -4   2   7  157.88   13.50
  -3  -2   7   85.79    8.00
  -3  -2   7   77.99    8.20
  -3  -2   7   84.79    7.20
  -3  -2   7   78.49    6.00
   3  -2  -7   82.49    7.10
   3  -2  -7   74.99    6.50
  -3  -2   7   62.29    7.20
  -3  -2   7   81.59    5.80
  -3  -2   7   79.89    7.80
  -3  -2   7   82.99   11.10
   3  -2  -7   80.89    6.70
  -3  -2   7   71.19    6.30
  -3   2   7   65.79    9.80
   3   2  -7   80.09    6.90
  -3   2   7   77.59    7.10
  -3   2   7   88.29    9.70
  -3   2   7   86.19    8.70
   3   2  -7   75.29    7.50
  -3   2   7   77.99   13.30
  -3   2   7   95.59    9.50
  -3   2   7   66.99    9.40
  -3   2   7   80.89    8.00
  -3   2   7   89.79    9.70
  -2  -2   7  126.09    8.50
  -2  -2   7  140.09    8.40
  -2  -2   7  129.99    7.40
  -2  -2   7  133.79    7.70
  -2  -2   7  120.09    7.80
   2  -2  -7  134.89    7.20
   2  -2  -7  133.29    7.50
   2  -2  -7  120.69   10.60
  -2   2   7  136.09    9.20
  -2   2   7  120.29    8.90
   2   2  -7  119.89    8.80
   2   2  -7  135.79    8.70
  -2   2   7  118.19    8.30
   1  -2  -7   74.89    4.60
  -1  -2   7   78.89    5.60
  -1  -2   7   73.29    5.40
  -1  -2   7   65.19    7.50
  -1  -2   7   77.39    5.20
  -1  -2   7   71.69    5.80
   1   2  -7   62.59    7.30
   1   2  -7   78.69    8.30
  -1   2   7   86.19    6.00
  -1   2   7   72.39    6.40
  -1   2   7   83.39    6.70
   0  -2   7  256.47   11.30
   0  -2   7  240.68   11.60
   0  -2   7  245.18   12.10
   0  -2  -7  229.88   10.70
   0  -2   7  233.38   11.40
   0   2  -7  222.88   12.20
   0   2  -7  242.78   13.50
   0   2  -7  230.98   11.70
   0   2   7  247.28   11.70
   0   2   7  250.17   12.40
   1  -2   7   92.19    6.30
  -1  -2  -7   90.59    5.30
   1  -2   7   87.09    6.80
   1  -2   7   82.69    6.00
   1  -2   7   87.29    5.70
   1  -2   7   87.29    6.00
  -1  -2  -7   98.29   10.30
  -1   2  -7   68.29    6.40
   1   2   7   82.29    7.10
   2  -2   7  138.39    8.80
   2  -2   7  145.99    8.80
  -2  -2  -7  135.49    8.20
   2  -2   7  134.99    8.10
   2  -2   7  136.89    8.20
   2  -2   7  147.79    9.80
   2  -2   7  134.49    8.90
   2  -2   7  149.29    8.40
  -2  -2  -7  140.29    8.10
   2   2   7  141.49    9.20
  -2   2  -7  132.09    9.40
  -2   2  -7  131.49    9.00
  -2   2  -7  123.59    9.50
  -2   2  -7  126.89    8.60
   2   2   7  131.59   12.20
   2   2   7  141.89    8.70
  -3  -2  -7   73.29    6.30
   3  -2   7   73.99    6.30
   3  -2   7   83.39    6.40
   3  -2   7   77.79   10.00
  -3  -2  -7   73.19    7.00
   3  -2   7   61.29    8.10
   3  -2   7   84.49   10.90
   3  -2   7   72.19    7.40
   3  -2   7   77.59    9.30
   3  -2   7   64.79    8.50
  -3  -2  -7   79.39    6.10
   3  -2   7   78.99    5.80
  -3   2  -7   73.29    7.10
  -3   2  -7   77.19    7.20
  -3   2  -7   63.99    9.50
   3   2   7   88.29   12.70
   3   2   7   78.79    6.50
  -3   2  -7   75.29    9.50
  -4  -2  -7    2.50    4.30
   4  -2   7    2.50    3.50
   4  -2   7   26.40   12.30
   4  -2   7   -0.30    5.60
   4  -2   7    0.40    6.80
   4  -2   7    3.30    2.80
   4  -2   7    4.80    2.50
  -4  -2  -7    0.90    2.70
  -4  -2  -7    0.90    2.80
  -4  -2  -7    1.00    3.70
  -4  -2  -7   -0.10    4.10
   4  -2   7    3.50    4.70
  -4   2  -7    4.40    3.40
   4   2   7   -4.80    4.70
  -4   2  -7    5.40    3.20
  -4   2  -7   19.90   10.50
   4   2   7    3.70    2.90
  -5  -2  -7   81.39    8.00
  -5  -2  -7   66.19   10.20
  -5  -2  -7   94.99   12.40
   5  -2   7   69.59    6.40
  -5  -2  -7   80.29    5.90
  -5  -2  -7   75.89    7.10
  -5  -2  -7   84.29    8.30
   5  -2   7   78.29    5.60
   5   2   7   72.69    6.20
  -5   2  -7   69.79    8.00
   5   2   7   74.69    8.70
  -5   2  -7   73.29    7.10
   6  -2   7   35.30    5.90
  -6  -2  -7   27.20    3.50
  -6  -2  -7   31.70    5.20
   6  -2   7   22.20    4.00
  -6  -2  -7   29.40    4.30
  -6  -2  -7    9.80    8.80
   6   2   7   31.10    4.10
   6   2   7   33.20    6.40
   6   2   7   28.20    4.80
  -6   2  -7   28.00    4.60
   7  -3  -7    0.80    2.20
  -7  -3   7   -1.70    1.90
   7  -3  -7    3.10    1.70
   7  -3  -7   -2.70    4.60
   7  -3  -7   -2.10    2.60
  -7  -3   7    2.10    4.60
   7   3  -7    4.70    4.10
  -7   3   7   -1.60    4.10
   7   3  -7   -0.80    2.00
  -7   3   7   -1.00    2.30
   6  -3  -7   16.40    3.20
   6  -3  -7   12.60    3.20
   6  -3  -7    3.50    9.10
  -6  -3   7   14.80    4.00
   6  -3  -7   17.00    5.60
  -6  -3   7   15.60    3.40
   6  -3  -7   17.70    3.90
  -6  -3   7   14.80    5.00
  -6   3   7    9.30    2.70
  -6   3   7   18.90    4.80
  -6   3   7   14.40    3.80
  -6   3   7   17.50    5.10
  -6   3   7    8.80    3.40
  -5  -3   7  243.38   14.60
   5  -3  -7  258.77   14.50
  -5  -3   7  246.98   13.40
   5  -3  -7  258.87   13.20
  -5  -3   7  245.98   13.90
   5  -3  -7  264.17   17.00
   5  -3  -7  236.88   16.20
  -5  -3   7  249.18   15.80
  -5  -3   7  265.57   13.90
  -5  -3   7  256.07   12.20
  -5   3   7  230.88   14.70
  -5   3   7  218.28   13.70
  -5   3   7  307.87   29.90
  -5   3   7  280.67   23.60
  -5   3   7  226.08   38.90
  -5   3   7  252.97   14.20
  -5   3   7  267.97   14.50
  -5   3   7  265.67   14.60
  -5   3   7  252.17   12.70
   4  -3  -7  222.68   12.80
   4  -3  -7  211.68   20.50
  -4  -3   7  203.88   11.70
  -4  -3   7  207.48   11.50
   4  -3  -7  206.88   12.20
  -4  -3   7  222.78   15.20
  -4  -3   7  208.28   12.80
  -4  -3   7  199.58   16.40
  -4  -3   7  213.18   10.90
   4  -3  -7  206.28   12.10
   4  -3  -7  210.58   12.70
  -4  -3   7  182.98   15.10
  -4   3   7  208.18   10.90
  -4   3   7  222.78   13.10
  -4   3   7  202.38   13.90
  -4   3   7  213.28   11.90
  -4   3   7  192.88   12.40
  -4   3   7  199.58   16.40
  -4   3   7  212.78   19.30
  -4   3   7  205.18   17.60
  -4   3   7  207.08   13.20
  -4   3   7  222.28   16.90
  -4   3   7  212.18   13.10
  -3  -3   7    4.20    3.90
  -3  -3   7    3.60    4.30
   3  -3  -7   -0.80    2.80
  -3  -3   7    7.60    3.60
  -3  -3   7   -3.80    8.30
  -3  -3   7    3.90    2.70
   3  -3  -7    5.10    3.10
  -3  -3   7    0.90    2.80
  -3  -3   7    4.40    2.90
   3  -3  -7    7.50    4.10
  -3  -3   7    1.20    4.30
  -3   3   7    7.90    3.20
  -3   3   7    0.60    3.80
  -3   3   7    6.80    3.40
  -3   3   7   -1.70    6.90
  -3   3   7    6.10    4.80
  -3   3   7    4.10    3.50
  -3   3   7    4.60    4.20
  -3   3   7    2.90    4.10
  -3   3   7   -2.80    3.70
  -3   3   7    1.70    5.30
   3   3  -7    5.30    6.10
  -2  -3   7    1.50    2.90
  -2  -3   7    3.90    2.80
   2  -3  -7    9.30    2.70
  -2  -3   7    8.10    3.90
  -2  -3   7    7.00    4.10
  -2  -3   7    7.40    2.80
  -2  -3   7    1.90    2.50
   2  -3  -7    6.00    2.80
  -2  -3   7    6.10    2.70
   2   3  -7   14.30    4.90
  -2   3   7    5.10    4.40
  -2   3   7    7.30    4.70
  -2   3   7    0.60    2.80
   2   3  -7   -0.70    3.60
  -2   3   7    6.20    3.90
  -2   3   7    4.90    5.30
  -2   3   7    4.80    5.70
  -2   3   7   -2.30   11.20
  -2   3   7    8.50    3.90
  -2   3   7    5.90    4.10
  -2   3   7   -1.00    5.20
  -2   3   7    6.80    4.70
   1  -3  -7   26.70    3.20
  -1  -3   7   26.10    4.20
  -1  -3   7   29.00    4.80
  -1  -3   7   22.80    4.20
  -1  -3   7   19.00    3.80
  -1  -3   7   24.00    4.90
  -1   3   7   22.10    5.80
  -1   3   7   25.00    3.80
   1   3  -7   25.50    4.60
  -1   3   7   34.90    6.10
  -1   3   7   42.60    7.90
   1   3  -7   28.20    4.90
  -1   3   7   21.80    4.50
  -1   3   7   22.40    5.80
   0  -3   7   44.90    4.90
   0  -3   7   51.29    4.50
   0  -3   7   43.10    5.30
   0  -3   7   42.20    5.10
   0  -3  -7   54.09    3.60
   0   3   7   51.59    6.50
   0   3  -7   45.60    6.20
   0   3   7   56.99    5.70
   0   3  -7   45.20    6.30
   0   3   7   62.39    6.70
   0   3   7   46.30    8.50
   1  -3   7  135.49    9.00
   1  -3   7  152.68    9.90
  -1  -3  -7  142.79    7.50
   1  -3   7  143.39    8.60
  -1  -3  -7  148.19    7.50
   1  -3   7  139.19    7.90
   1  -3   7  158.38    9.90
   1  -3   7  125.79    8.60
  -1   3  -7  133.09    8.80
   1   3   7  148.09    9.80
   1   3   7  132.69   10.30
   1   3   7  136.89    9.00
  -1   3  -7  129.99    9.50
  -1   3  -7  147.89    8.80
   1   3   7  135.49    9.10
   1   3   7  136.59   10.10
   1   3   7  135.39   10.50
   2  -3   7   36.50    5.10
   2  -3   7   20.30    3.50
  -2  -3  -7   30.40    4.10
   2  -3   7   31.00    4.80
   2  -3   7   39.60    7.10
   2  -3   7   19.50    4.20
  -2  -3  -7   32.10    4.70
   2  -3   7   36.10    4.90
   2  -3   7   27.70    5.50
  -2  -3  -7   22.30    3.60
  -2   3  -7   23.10    5.90
   2   3   7   34.40    7.20
   2   3   7   27.50    5.40
  -2   3  -7   36.90    7.00
  -2   3  -7   21.40    4.20
   2   3   7   32.30    5.60
  -2   3  -7   16.30    7.60
  -2   3  -7   28.80    6.50
  -3  -3  -7   19.20    4.20
  -3  -3  -7   10.80    3.60
   3  -3   7   14.60    3.70
  -3  -3  -7   22.20    4.50
   3  -3   7   16.80    3.90
   3  -3   7   14.70    4.60
  -3  -3  -7   19.70    3.80
   3  -3   7   28.70    8.90
   3  -3   7    8.20    5.40
   3  -3   7   19.30    4.50
  -3   3  -7   10.90    6.20
  -3   3  -7    6.00    7.30
  -3   3  -7    7.60    5.90
  -3   3  -7   12.50    3.10
   3   3   7    9.50    4.70
   3   3   7   14.30    4.90
   3   3   7   17.40    3.40
  -3   3  -7    5.00    4.80
   3   3   7   11.10    3.70
   4  -3   7   26.30    7.40
  -4  -3  -7   22.30    5.50
  -4  -3  -7   29.40    5.60
   4  -3   7   26.00    4.50
   4  -3   7   31.50    9.40
  -4  -3  -7   29.30    5.10
  -4  -3  -7   21.40    3.80
  -4  -3  -7   24.70    4.70
   4  -3   7   17.20    3.50
   4  -3   7   26.70    4.40
   4   3   7   32.10    5.80
   4   3   7   23.90    4.30
   4   3   7   30.70    6.20
  -4   3  -7    9.20   13.30
   4   3   7   28.30    5.00
  -4   3  -7   22.40    6.30
  -4   3  -7   19.70    4.00
   5  -3   7    9.40    8.80
   5  -3   7   -0.60    2.60
  -5  -3  -7    3.70    5.10
  -5  -3  -7   -3.60    3.80
  -5  -3  -7    0.10    2.60
  -5  -3  -7   -1.90    2.10
   5  -3   7    2.10    4.30
  -5  -3  -7   11.00    9.90
   5  -3   7   -2.80    2.20
   5   3   7   -2.30    2.60
   5   3   7   -0.20    4.00
  -5   3  -7    1.00    4.80
   5   3   7   -3.80    4.30
  -5   3  -7   -1.00    2.80
  -6  -3  -7   18.20    3.50
   6  -3   7   10.10    2.50
   6  -3   7    6.40    4.10
  -6  -3  -7    3.20    4.70
  -6  -3  -7   12.30    3.10
   6   3   7    4.50    3.00
  -6   3  -7   20.10    3.80
   6   3   7   10.40    2.50
   6   3   7   13.10    3.30
   7  -4  -7   60.89    3.70
  -7  -4   7   60.99    4.10
  -7  -4   7   60.29    4.40
   7   4  -7   54.19    4.20
  -7   4   7   61.89    4.80
   6  -4  -7   16.80    5.60
   6  -4  -7   17.80    4.40
  -6  -4   7   12.40    3.00
  -6  -4   7    9.80    2.20
  -6  -4   7   10.10    2.60
   6  -4  -7   14.40    4.00
   6   4  -7    3.60    5.50
  -6   4   7   11.00    3.20
  -6   4   7   13.50    3.50
  -6   4   7    9.50    3.00
  -6   4   7   16.30    4.20
   5  -4  -7  161.48   13.10
  -5  -4   7  161.48    9.90
  -5  -4   7  142.69   10.90
  -5  -4   7  173.88    9.80
  -5  -4   7  168.68   13.80
   5  -4  -7  153.18   16.00
   5  -4  -7  162.08   11.00
   5  -4  -7  160.08    9.80
  -5  -4   7  161.98    8.80
   5  -4  -7  159.28   10.90
  -5   4   7  143.49   11.50
  -5   4   7  153.08   10.90
  -5   4   7  148.49   10.10
  -5   4   7  156.08   10.20
  -5   4   7  148.89    9.80
  -5   4   7  159.98    9.90
  -4  -4   7   66.09    7.10
  -4  -4   7   58.29    7.80
   4  -4  -7   66.79    8.70
  -4  -4   7   50.69    5.70
  -4  -4   7   55.09    8.80
   4  -4  -7   52.69    8.70
  -4  -4   7   60.69    7.80
   4  -4  -7   70.49    7.70
  -4  -4   7   40.80   10.90
  -4  -4   7   59.09    6.70
  -4   4   7   73.29    8.30
  -4   4   7   54.59    7.40
  -4   4   7   55.69    7.80
  -4   4   7   75.39    8.30
  -4   4   7   61.99   11.30
  -4   4   7   71.69   15.80
  -4   4   7   34.70   16.10
   4   4  -7   59.79    8.60
  -4   4   7   68.09   10.30
  -4   4   7   60.89    9.50
  -4   4   7   71.49    7.40
  -3  -4   7   57.39   10.70
   3  -4  -7   41.60    6.90
   3  -4  -7   59.59   12.00
   3  -4  -7   54.79    9.60
   3  -4  -7   51.49    6.90
  -3  -4   7   50.89    6.90
  -3  -4   7   53.39   10.10
  -3  -4   7   40.00    7.80
  -3  -4   7   44.40    6.70
  -3  -4   7   45.50    6.50
  -3  -4   7   39.50    5.60
  -3   4   7   47.30    7.00
  -3   4   7   44.50    7.30
  -3   4   7   54.99    9.00
  -3   4   7   58.29    9.00
  -3   4   7   45.30    6.50
  -3   4   7   52.69    7.20
   3   4  -7   54.79    8.50
  -3   4   7   35.60    8.10
  -3   4   7   45.20    6.30
  -3   4   7   55.69   12.10
  -3   4   7   40.20    6.60
  -2  -4   7  238.48   13.50
  -2  -4   7  240.18   15.00
  -2  -4   7  248.98   12.80
   2  -4  -7  240.58   12.30
  -2  -4   7  240.18   13.50
  -2  -4   7  252.07   14.80
   2  -4  -7  249.38   16.80
  -2  -4   7  249.18   12.30
  -2  -4   7  251.67   12.50
  -2   4   7  244.88   13.30
   2   4  -7  219.78   12.90
  -2   4   7  249.38   14.30
  -2   4   7  257.87   16.20
  -2   4   7  252.27   14.60
   2   4  -7  234.98   13.40
  -2   4   7  268.07   15.10
  -2   4   7  259.97   15.10
  -2   4   7  252.27   14.30
  -2   4   7  221.38   14.30
  -2   4   7  226.48   13.80
  -2   4   7  250.07   13.90
  -2   4   7  242.88   14.80
  -2   4   7  267.57   14.00
  -2   4   7  249.97   13.80
  -1  -4   7   31.50    5.90
   1  -4  -7   32.70    3.80
  -1  -4   7   24.70    4.50
  -1  -4   7   25.10    4.60
  -1  -4   7   29.20    4.70
  -1  -4   7   16.40    4.10
  -1  -4   7   37.10    5.10
  -1  -4   7   23.10    4.30
  -1   4   7   39.80    9.10
  -1   4   7   24.90    5.50
  -1   4   7   20.50    4.80
  -1   4   7   31.50    5.30
  -1   4   7   17.20    5.20
   1   4  -7   23.00    4.90
  -1   4   7   28.20    4.90
  -1   4   7   23.10    6.20
  -1   4   7   41.60    7.00
  -1   4   7   23.20    4.70
  -1   4   7   29.70    6.60
  -1   4   7   23.90    5.60
  -1   4   7   34.00    5.60
   0  -4   7  257.07   13.10
   0  -4   7  258.37   13.60
   0  -4   7  287.87   15.10
   0  -4  -7  282.17   12.00
   0  -4   7  285.27   15.70
   0  -4   7  282.67   15.30
   0  -4   7  267.87   15.30
   0  -4   7  280.17   13.70
   0  -4   7  287.27   13.30
   0   4   7  261.27   13.60
   0   4  -7  279.87   13.50
   0   4   7  255.57   14.70
   0   4  -7  262.37   15.60
   0   4   7  252.37   14.20
   0   4   7  293.87   16.40
   0   4   7  270.37   15.30
   0   4   7  267.97   15.10
   0   4   7  253.37   16.40
   0   4   7  262.77   15.70
   0   4   7  258.97   18.30
   0   4   7  239.58   13.50
   0   4  -7  259.47   14.70
   0   4  -7  240.38   18.10
   0   4   7  270.27   15.20
   0   4   7  265.37   16.20
   1  -4   7   29.40    5.10
   1  -4   7   20.10    4.10
   1  -4   7   30.80    4.70
  -1  -4  -7   25.70    3.70
   1  -4   7   39.40    7.40
   1  -4   7   29.40    5.40
   1  -4   7   37.40    6.70
   1   4   7   37.70    6.50
   1   4   7   45.30    8.10
   1   4   7   32.80    5.90
   1   4   7   30.30    4.70
  -1   4  -7   21.00    5.20
   1   4   7   29.70    4.90
  -1   4  -7   34.20    5.60
   1   4   7   32.50    7.20
   1   4   7   27.20    5.10
  -1   4  -7   24.30    5.90
   1   4   7   29.40    7.00
   2  -4   7   20.30    4.50
   2  -4   7   21.20    3.90
  -2  -4  -7   21.60    3.90
   2  -4   7   25.90    6.00
  -2  -4  -7   29.90    5.90
   2  -4   7   25.00    5.20
   2  -4   7   35.10    9.40
  -2  -4  -7   23.10    4.90
  -2   4  -7   24.60    5.00
  -2   4  -7   23.40    5.30
   2   4   7   23.50    5.00
   2   4   7   25.30    5.20
   2   4   7   28.20    5.30
  -2   4  -7   26.40    5.20
  -2   4  -7   21.40    7.10
  -2   4  -7   27.80    5.10
  -2   4  -7   30.40    8.00
   2   4   7   26.50    5.30
  -3  -4  -7  315.67   16.50
   3  -4   7  306.67   16.00
   3  -4   7  300.57   17.40
   3  -4   7  333.77   26.50
  -3  -4  -7  311.47   16.80
   3  -4   7  306.27   14.60
   3  -4   7  291.17   15.50
  -3  -4  -7  305.17   16.40
   3  -4   7  314.67   15.40
   3  -4   7  279.07   19.10
  -3  -4  -7  317.07   15.50
  -3  -4  -7  315.17   15.60
  -3   4  -7  338.47   22.70
  -3   4  -7  315.77   17.90
   3   4   7  305.47   16.40
  -3   4  -7  310.17   15.20
  -3   4  -7  280.27   17.60
   3   4   7  304.57   15.90
   3   4   7  290.47   14.30
   3   4   7  331.07   16.90
  -4  -4  -7    8.70    3.90
  -4  -4  -7    2.30    2.70
  -4  -4  -7    4.00    3.20
   4  -4   7    6.60    3.70
   4  -4   7    6.30    3.60
  -4  -4  -7   -3.40    5.60
   4  -4   7    9.80   12.20
   4  -4   7    4.00    2.60
  -4  -4  -7    6.00    3.90
   4  -4   7    7.30    5.00
  -4   4  -7   11.60    5.00
  -4   4  -7    2.60    3.00
   4   4   7    6.20    2.70
  -4   4  -7   12.20    4.20
   4   4   7   10.80    4.50
   4   4   7    4.40    4.10
   4   4   7    9.50    3.30
  -5  -4  -7    5.00    5.50
  -5  -4  -7   18.60   11.10
   5  -4   7    6.70    2.10
  -5  -4  -7    5.90    2.00
  -5  -4  -7    7.00    3.20
   5  -4   7   21.00    8.10
   5  -4   7    5.90    2.40
  -5  -4  -7    6.80    3.80
   5  -4   7    8.80    4.40
   5   4   7   11.00    3.90
  -5   4  -7    5.40    3.40
   5   4   7    5.60    2.40
   5   4   7    4.70    5.80
  -5   4  -7    2.10    2.40
   5   4   7    9.90    3.60
  -6  -4  -7   -7.10    4.70
   6  -4   7    0.30    3.50
   6  -4   7    0.90    2.10
  -6  -4  -7    7.90    4.20
  -6  -4  -7   -1.80    2.20
  -6   4  -7    1.00    2.20
  -6   4  -7   -1.60    2.70
   6   4   7    3.40    3.70
   6   4   7    5.80    4.40
   6  -5  -7    6.10    3.60
   6  -5  -7    8.20    2.30
  -6  -5   7    6.70    2.30
  -6  -5   7    2.30    3.10
   6  -5  -7    6.90    6.90
  -6   5   7    6.90    3.10
  -6   5   7   15.80    4.90
   6   5  -7    7.90    2.20
  -6   5   7   13.30    3.10
   5  -5  -7    0.70    3.40
  -5  -5   7   18.60    7.10
  -5  -5   7    6.40    3.40
  -5  -5   7    3.10    4.80
   5  -5  -7    3.80    4.90
  -5  -5   7    2.70    2.10
  -5  -5   7    2.20    2.50
   5  -5  -7   -2.70    4.00
   5  -5  -7   -1.00    7.70
  -5   5   7    4.80    3.40
  -5   5   7    5.70    3.30
  -5   5   7   11.40    4.40
  -5   5   7    3.20    3.10
  -5   5   7    6.70    3.10
  -5   5   7    5.60    3.30
  -5   5   7   14.80    9.10
  -4  -5   7  131.49    9.20
  -4  -5   7  137.89   10.50
   4  -5  -7  157.18   17.20
  -4  -5   7   99.09   15.50
  -4  -5   7  119.89    9.30
   4  -5  -7  130.99   10.20
  -4  -5   7  127.69    8.30
  -4  -5   7  124.49   10.60
   4  -5  -7  147.19   11.60
  -4   5   7  147.19    9.80
  -4   5   7  117.59   24.90
   4   5  -7  123.89   11.60
  -4   5   7  133.89   11.30
  -4   5   7  123.29    9.10
  -4   5   7  130.99    9.40
  -4   5   7  151.88   11.30
  -4   5   7  133.99    9.60
  -4   5   7  127.39   11.50
  -4   5   7  132.89    9.90
  -3  -5   7   77.49   12.90
  -3  -5   7   80.49    7.80
  -3  -5   7   70.99    8.10
  -3  -5   7   72.09    6.40
   3  -5  -7   88.09    8.90
  -3  -5   7   77.99    7.90
   3  -5  -7   82.69    9.20
  -3   5   7   74.19    8.60
  -3   5   7   74.79    8.20
   3   5  -7   87.49    8.40
  -3   5   7   73.19    7.40
  -3   5   7   72.59   10.10
  -3   5   7   78.19    9.60
  -3   5   7   77.09   19.10
  -3   5   7   67.19    7.90
  -3   5   7  132.19   29.20
  -3   5   7   68.39    7.80
  -3   5   7   96.79    9.00
  -2  -5   7   44.00    6.00
  -2  -5   7   41.90    6.20
   2  -5  -7   57.09    7.30
  -2  -5   7   41.90    8.70
   2  -5  -7   41.60   14.80
  -2  -5   7   37.80    7.10
  -2  -5   7   39.80    6.30
  -2  -5   7   46.10    7.20
  -2  -5   7   51.69   11.30
  -2  -5   7   38.60    8.40
  -2   5   7   51.79    8.20
  -2   5   7   49.20   11.80
  -2   5   7   48.40    7.60
  -2   5   7   68.89   12.60
  -2   5   7   30.10    8.30
   2   5  -7   35.40    6.90
  -2   5   7   35.50    5.80
   2   5  -7   44.10    6.70
  -2   5   7   38.70    6.70
  -2   5   7   56.69    6.80
   2   5  -7   40.80    7.20
  -2   5   7   40.70    7.40
  -2   5   7   48.70    7.20
  -2   5   7   49.40    6.40
  -2   5   7   53.19    7.50
  -2   5   7   60.09   11.90
  -1  -5   7   -5.00    5.30
  -1  -5   7    7.70    3.40
  -1  -5   7   14.50    5.90
   1  -5  -7   22.10   14.30
  -1  -5   7    1.00    4.70
  -1  -5   7    1.40    3.60
  -1  -5   7   -2.00    3.60
  -1   5   7   -4.90    4.40
  -1   5   7    0.90    4.10
  -1   5   7    8.70    3.60
  -1   5   7    4.40    4.30
   1   5  -7   -1.80    3.50
   1   5  -7    4.10    3.30
  -1   5   7    0.50    3.60
  -1   5   7    6.80    7.50
  -1   5   7    7.40    4.80
  -1   5   7    9.70    5.10
  -1   5   7    4.30    4.20
  -1   5   7    2.00    4.50
   1   5  -7   -2.50    3.20
   0  -5   7    7.60    5.50
   0  -5   7    5.60    3.30
   0  -5   7    3.90    3.30
   0  -5   7    8.40    5.50
   0  -5   7    0.10    3.40
   0  -5   7   -3.30    4.90
   0  -5  -7   -1.60    3.00
   0   5   7   -1.10    7.80
   0   5  -7  -12.60    8.40
   0   5   7    4.80    3.60
   0   5   7    3.40    3.20
   0   5  -7    1.70    3.30
   0   5   7   -4.30    7.00
   0   5   7    8.90    4.40
   0   5   7   -3.10    3.40
   0   5   7    0.60    6.70
   0   5   7    5.80    5.00
   0   5  -7    8.20    4.00
   0   5   7    1.70    4.70
   0   5   7   -2.30    4.40
   0   5  -7   -3.50    3.90
   0   5  -7    1.80    3.10
   1  -5   7    8.40    3.70
  -1  -5  -7   10.50    3.40
   1  -5   7   17.10    4.70
   1  -5   7    8.30    3.30
   1  -5   7   11.50    3.90
   1  -5   7    7.50    5.60
  -1  -5  -7    2.40    3.70
  -1   5  -7   12.20    3.70
  -1   5  -7   10.10    4.60
  -1   5  -7   -6.40    8.70
   1   5   7    8.30    3.70
  -1   5  -7    6.40    8.60
  -1   5  -7   14.50    4.20
   1   5   7   15.10    6.10
   1   5   7   19.50    4.80
  -1   5  -7   12.60    4.30
   1   5   7    2.10    5.80
   1   5   7   13.50    4.60
   1   5   7    5.00    5.20
   1   5   7    3.00    3.10
   1   5   7    7.30    3.70
   2  -5   7   34.10    7.90
   2  -5   7   31.70    5.40
   2  -5   7   32.90    6.50
  -2  -5  -7   32.60    5.90
  -2  -5  -7   29.10    4.80
   2  -5   7   37.20    5.90
   2  -5   7   22.10    5.30
   2  -5   7   21.80   19.40
  -2   5  -7   40.20    5.70
   2   5   7   22.50    4.90
   2   5   7   27.10    5.50
   2   5   7   40.70    7.00
   2   5   7   21.80    4.00
  -2   5  -7   34.80    7.10
   2   5   7   36.90    7.50
  -2   5  -7   38.10    7.50
  -2   5  -7   29.30    5.80
  -2   5  -7   14.80   11.00
  -2   5  -7   21.10    4.40
   3  -5   7  107.79   17.40
   3  -5   7   99.79   11.20
   3  -5   7   78.99    6.60
   3  -5   7   93.49    8.30
   3  -5   7   93.59    8.00
  -3  -5  -7   92.69    9.90
   3  -5   7   88.69    8.40
  -3  -5  -7   96.89    9.30
  -3  -5  -7  108.79    8.60
  -3   5  -7   82.69    9.30
  -3   5  -7   55.59   21.00
  -3   5  -7  104.59    8.80
   3   5   7   93.19    9.20
   3   5   7   93.69    8.00
  -3   5  -7   78.89    8.20
  -3   5  -7   96.79    7.50
   3   5   7   95.49    8.80
  -3   5  -7  113.39    8.80
   4  -5   7  112.59    8.60
  -4  -5  -7  112.29    8.50
  -4  -5  -7  116.69    9.40
   4  -5   7  124.69   10.50
  -4  -5  -7  125.69   13.30
   4  -5   7  117.79    6.90
   4  -5   7   83.19   15.60
  -4  -5  -7  118.89    7.50
  -4  -5  -7  142.19   10.10
   4  -5   7   99.99    8.10
   4   5   7  114.09    9.00
   4   5   7  124.29    8.40
  -4   5  -7  118.69    7.50
   4   5   7  117.89    9.30
  -4   5  -7  100.89    9.30
   5  -5   7   18.20    5.60
  -5  -5  -7   10.20    3.70
  -5  -5  -7   14.70    3.50
  -5  -5  -7   19.80    6.80
   5  -5   7   14.20    2.30
   5   5   7    8.70    3.80
  -5   5  -7   11.60    2.60
   5   5   7    7.50    2.70
  -5   5  -7    9.60    3.20
   5  -6  -7   31.10    5.30
  -5  -6   7   25.40    3.10
   5  -6  -7   24.70    4.70
  -5  -6   7   31.80    6.90
  -5  -6   7    8.40   10.90
  -5  -6   7   28.90    4.40
  -5   6   7   20.50    3.70
  -5   6   7   17.20    3.20
  -5   6   7   28.60    4.40
  -5   6   7   26.30    4.50
  -4  -6   7    6.60    3.20
   4  -6  -7    2.50    8.70
  -4  -6   7    1.20    2.30
  -4  -6   7    4.10    4.80
  -4  -6   7   -2.50    3.30
  -4  -6   7   -4.40    8.70
  -4   6   7   -0.10    3.90
  -4   6   7    3.60    3.50
  -4   6   7    1.60    3.40
   4   6  -7    8.10    4.20
  -4   6   7    0.40    3.20
  -4   6   7   -1.40    2.90
  -3  -6   7   55.39   11.70
   3  -6  -7   29.70    7.60
  -3  -6   7   38.90    7.00
  -3  -6   7   20.70    4.70
  -3  -6   7   30.70    5.00
  -3   6   7   45.70    9.70
  -3   6   7   33.20    5.80
  -3   6   7   45.50    7.10
  -3   6   7   25.70    4.50
  -3   6   7   26.80    5.30
  -3   6   7    6.40   10.70
  -3   6   7   27.50    5.10
   3   6  -7   33.90    7.50
  -3   6   7   33.40    6.60
  -3   6   7   43.30    6.20
  -2  -6   7  106.19   21.00
  -2  -6   7  153.28   10.80
  -2  -6   7  159.08   12.30
  -2  -6   7  154.88    9.40
  -2  -6   7  164.38   11.50
  -2  -6   7  160.18   22.70
  -2  -6   7  160.18   14.40
  -2  -6   7  174.18   11.50
  -2   6   7  112.99   27.20
   2   6  -7  151.28   10.20
   2   6  -7  151.28   10.70
  -2   6   7  154.18   10.60
  -2   6   7  159.08   11.80
  -2   6   7  157.48   11.90
  -2   6   7  154.98   11.60
  -2   6   7  151.88   11.10
  -2   6   7  166.28   12.70
  -2   6   7  170.88   11.10
  -2   6   7  151.38   10.80
  -2   6   7  171.78   20.30
  -2   6   7  140.69   10.80
   2   6  -7  158.88   10.50
  -2   6   7  163.48   10.20
  -1  -6   7    7.10    4.70
  -1  -6   7    8.60    4.10
  -1  -6   7    6.80    9.90
  -1  -6   7    1.80   10.40
  -1  -6   7   15.40    5.00
  -1  -6   7    9.00    3.50
  -1  -6   7    9.10    4.00
  -1   6   7   25.90   12.90
  -1   6   7   11.40    4.60
   1   6  -7    8.40    3.90
  -1   6   7   19.90    5.90
  -1   6   7   -3.60    5.60
  -1   6   7    7.30    4.50
  -1   6   7    9.30    4.90
   1   6  -7    6.70    3.90
  -1   6   7    9.00    3.80
  -1   6   7    4.50    4.60
  -1   6   7    9.80    8.20
  -1   6   7   17.20    4.50
   1   6  -7    8.80    4.10
  -1   6   7   12.00    4.70
  -1   6   7   16.00    5.00
  -1   6   7   14.00    5.20
   0  -6   7   46.30    9.40
   0  -6   7   52.89   10.10
   0  -6   7   72.29    7.40
   0  -6   7   44.90    9.90
   0  -6   7   56.19    7.70
   0  -6   7   75.89   13.70
   0  -6   7   61.79    6.50
   0   6   7   61.39    9.30
   0   6   7   72.59    6.80
   0   6   7   61.79    9.10
   0   6  -7   55.99    7.50
   0   6  -7   50.89    6.80
   0   6  -7   62.59    6.50
   0   6  -7   62.09    6.90
   0   6   7   46.40    7.20
   0   6   7   62.49    6.80
   0   6   7   52.49    8.70
   0   6   7   53.39    8.60
   0   6  -7   68.39    7.60
   1  -6   7   -1.10    3.70
   1  -6   7    5.50    4.80
   1  -6   7  -11.50    9.30
   1  -6   7   -9.70    9.30
   1  -6   7   -1.60    4.70
   1  -6   7   -3.70    3.30
  -1  -6  -7   -5.40    6.00
   1  -6   7   -7.20    5.30
  -1   6  -7    6.60    4.30
  -1   6  -7    0.50    3.50
  -1   6  -7   24.90   16.10
   1   6   7    1.50    5.30
   1   6   7    4.40    3.50
  -1   6  -7    3.90    6.00
  -1   6  -7   -0.90    3.80
   1   6   7   -4.90    4.00
   1   6   7    0.60    4.00
   1   6   7   -3.60    5.20
  -1   6  -7   -3.70    3.40
  -2  -6  -7  144.39   11.70
   2  -6   7  148.19    8.70
   2  -6   7  142.49   20.30
   2  -6   7  158.68   10.50
   2  -6   7  135.29    9.80
   2  -6   7  130.19   10.00
  -2  -6  -7  121.99   10.20
   2   6   7  142.59   10.60
  -2   6  -7  130.89   10.40
  -2   6  -7  136.49    8.60
  -2   6  -7  124.09    9.40
  -2   6  -7  141.49    9.40
   2   6   7  153.78   10.70
  -2   6  -7  142.29   24.60
  -2   6  -7  150.28    9.90
  -2   6  -7  149.39   10.40
   2   6   7  143.29    9.30
   2   6   7  127.79    9.70
   3  -6   7   67.89    7.60
  -3  -6  -7   84.09    8.60
  -3  -6  -7   51.09    8.60
   3  -6   7   94.09   15.40
  -3  -6  -7   89.09    9.20
   3  -6   7   62.99    7.50
   3  -6   7   71.79    5.90
  -3  -6  -7   71.59   12.10
  -3   6  -7   62.19    7.40
   3   6   7   80.19    8.50
   3   6   7   63.69    7.00
  -3   6  -7   58.19    7.80
  -3   6  -7   68.09    7.60
   3   6   7   80.79    8.10
  -3   6  -7   66.79    7.50
  -4  -6  -7    5.60    4.90
  -4  -6  -7    2.60    3.50
  -4  -6  -7   15.60    5.20
   4  -6   7    8.70    6.60
   4  -6   7    0.00    3.20
  -4  -6  -7    1.30    2.50
   4  -6   7    4.10    3.60
  -4   6  -7    4.30    4.10
   4   6   7    1.70    2.80
  -5  -6  -7   -2.50    4.10
   5  -6   7    7.30    1.60
   5  -6   7    4.90    2.20
   5  -6   7    3.40    3.80
  -4  -7   7   37.10    7.40
  -4  -7   7   40.60    6.10
  -4  -7   7   35.10    5.90
  -4  -7   7   30.90    3.50
  -4   7   7   42.30    4.90
  -4   7   7   36.80    5.60
   4   7  -7   30.90    6.70
  -4   7   7   40.60    4.80
  -4   7   7   31.30    4.40
  -4   7   7   30.60    5.00
  -4   7   7   44.80    5.10
  -3  -7   7  138.49    9.80
  -3  -7   7  130.19    7.50
  -3  -7   7  135.09   11.00
  -3  -7   7  138.59    8.70
  -3  -7   7  144.39    9.20
  -3   7   7  125.79    9.60
   3   7  -7  139.49    9.30
  -3   7   7  147.09    9.60
  -3   7   7  137.09    8.60
  -3   7   7  127.39    9.20
  -3   7   7  130.19    8.30
  -3   7   7  140.49    8.80
  -3   7   7  126.39    8.50
  -2  -7   7    0.40    3.80
  -2  -7   7    1.60    2.90
  -2  -7   7  -14.50   12.50
  -2  -7   7   -6.90    4.90
  -2  -7   7   -2.20    4.40
   2   7  -7    1.30    3.30
  -2   7   7    4.50    3.80
  -2   7   7    2.60    3.80
  -2   7   7   -0.10    4.50
  -2   7   7    0.80    3.80
  -2   7   7    3.00    4.00
  -2   7   7    0.20    3.10
   2   7  -7    3.70    3.80
  -2   7   7   -0.50    3.80
  -2   7   7    0.70    3.40
  -1  -7   7    6.00    6.40
  -1  -7   7    3.00    4.60
  -1  -7   7    0.10    7.00
  -1  -7   7    3.80    3.60
  -1  -7   7   -7.10    5.70
  -1  -7   7   -2.00    3.10
   1   7  -7    7.40    3.60
  -1   7   7   -9.10    6.80
  -1   7   7    7.00    5.50
   1   7  -7    5.40    5.50
  -1   7   7    5.90    4.80
  -1   7   7   -4.20    4.90
   0  -7   7    9.80    4.40
   0  -7   7   -2.00    3.60
   0  -7   7   -9.60    5.90
   0  -7   7    2.00    3.10
   0  -7   7   13.70    6.70
   0   7   7   13.80    7.30
   0   7   7    2.80    3.40
   0   7  -7    2.40    5.00
   0   7   7    2.30    4.30
   0   7   7   -0.50    3.30
   0   7   7   -6.50   12.50
   0   7   7   -5.10    8.10
   0   7  -7    1.70    5.80
   0   7  -7    4.10    3.50
   1  -7   7    4.60    4.30
   1  -7   7    7.00    3.20
   1  -7   7    8.30    5.90
   1  -7   7   13.20    7.40
   1  -7   7    8.50    4.00
  -1   7  -7    0.60    3.40
   1   7   7    4.90    3.50
  -1   7  -7   -0.30    4.00
   1   7   7    7.80    4.20
  -1   7  -7    4.40    3.80
  -1   7  -7    8.30    3.80
   1   7   7    2.90    4.20
  -2  -7  -7   24.20    8.80
   2  -7   7   18.20    2.90
   2  -7   7   28.70    5.60
   2  -7   7   17.60    4.20
   2  -7   7    9.40    5.20
   2   7   7   12.60    4.00
   2   7   7   12.80    4.10
  -2   7  -7   19.10    4.10
  -2   7  -7   15.00    3.90
  -2   7  -7   29.10    6.10
  -2   7  -7    4.20    6.30
   3  -7   7   97.09    7.20
   3  -7   7  100.09   11.90
   3  -7   7  105.39    6.00
   3  -7   7   94.79    8.20
   3   7   7   96.19    7.30
   3   7   7  112.19    8.20
   3   7   7  117.89    7.10
  -3   7  -7  120.89    7.80
  -3   7  -7  104.29    7.30
   4  -7   7    1.60    2.60
   4  -7   7    7.60    4.20
  -4  -7  -7   -4.60    2.90
   4  -7   7   -0.90    1.80
   4   7   7   -1.80    2.50
  -3  -8   7    2.80    1.90
  -3   8   7    1.80    4.60
   3   8  -7    0.40    2.90
  -3   8   7    5.70    2.90
  -3   8   7   -3.10    2.30
  -2  -8   7  102.99    7.80
  -2  -8   7  103.59   10.10
  -2  -8   7  103.99    5.90
  -2   8   7   93.59    8.40
  -2   8   7  106.89    7.50
  -2   8   7  101.19    8.00
  -2   8   7  100.19    6.70
   2   8  -7   98.39   10.50
   2   8  -7  105.29    7.10
  -1  -8   7   10.90    4.60
  -1  -8   7   14.20    3.00
  -1  -8   7   16.30    5.80
   1   8  -7   12.20    3.10
  -1   8   7    5.40    3.20
   1   8  -7    9.60    3.40
  -1   8   7    5.90    2.90
   0  -8   7   39.30    7.40
   0  -8   7   33.90    5.00
   0  -8   7   44.60   11.30
   0   8   7   42.70    4.80
   0   8  -7   40.40    5.50
   0   8   7   45.70    6.20
   0   8  -7   41.60    4.90
   0   8   7   34.90    6.60
   1  -8   7    3.70    3.90
   1  -8   7   13.00    5.70
   1  -8   7    3.10    2.70
  -1   8  -7    8.10    3.30
   1   8   7    9.00    3.80
  -1   8  -7    2.90    3.50
  -1   8  -7    8.00    2.60
   1   8   7    9.20    3.50
   2  -8   7   33.20    6.90
  -2   8  -7   20.20    3.70
   2   8   7   20.50    3.80
  -2   8  -7   26.80    5.20
   7   0  -8    0.10    3.70
  -7   0   8   -1.30    4.60
   7   0  -8    2.30    2.20
  -7   0   8    2.30    2.20
  -6   0   8   59.79    6.50
  -6   0   8   45.50    6.60
   6   0  -8   58.19    5.00
  -6   0   8   71.59    9.70
   5   0  -8   -2.30    2.50
   5   0  -8    3.20    7.20
  -5   0   8   -3.20    3.20
   5   0  -8    1.50    3.60
  -5   0   8   -9.00    6.90
  -5   0   8    0.40    3.50
  -5   0   8   -3.50   10.50
   5   0  -8   22.10   19.10
   4   0  -8    2.40    3.80
   4   0  -8    4.00    3.20
   4   0  -8    0.40    2.60
   4   0  -8    4.80    7.90
  -4   0   8   12.00    5.90
   4   0  -8   10.70    4.20
  -4   0   8    4.10    4.40
  -4   0   8    7.50    8.10
  -4   0   8   -2.60    3.00
  -4   0   8    8.60    3.40
  -3   0   8    1.20    3.90
   3   0  -8   -2.10    3.60
   3   0  -8   -0.30    5.10
  -3   0   8   -1.20    5.00
   3   0  -8    1.20    2.80
  -3   0   8   -1.60    3.30
   3   0  -8   -2.60    3.00
  -3   0   8   -0.60    3.30
   2   0  -8  104.79    6.90
  -2   0   8  113.99    7.60
  -2   0   8  110.99    7.40
   2   0  -8   95.89    7.10
   2   0  -8  112.09    6.80
  -2   0   8   98.59    7.00
   1   0  -8    0.80    2.30
  -1   0   8    4.10    4.20
  -1   0   8    0.40    2.20
  -1   0   8   -0.40    2.00
   1   0  -8    3.00    2.10
   1   0  -8    2.10    2.80
   0   0  -8  730.63   30.30
   0   0  -8  725.23   29.90
   0   0   8  676.73   30.20
   0   0   8  725.83   29.50
   0   0   8  710.43   30.20
   1   0   8    0.90    1.70
   1   0   8    1.40    6.50
  -1   0  -8    1.50    2.00
  -1   0  -8   -1.20    1.90
  -1   0  -8   -2.10    2.20
   2   0   8  542.85   24.40
   2   0   8  499.45   23.00
  -2   0  -8  526.95   22.50
  -2   0  -8  540.45   23.40
   2   0   8  529.15   23.20
  -2   0  -8  494.65   23.10
  -2   0  -8  492.85   23.10
  -2   0  -8  530.65   22.90
  -2   0  -8  516.15   22.50
  -3   0  -8    2.90    2.50
  -3   0  -8   -9.10    6.50
  -3   0  -8   -3.50    3.20
  -3   0  -8   -1.90    6.10
   3   0   8    1.60    3.60
  -3   0  -8    3.40    2.80
   3   0   8   -1.90    5.40
  -3   0  -8    3.90    2.70
   3   0   8    1.70    3.90
   3   0   8    2.40    3.20
  -4   0  -8  294.17   14.60
  -4   0  -8  282.57   24.70
   4   0   8  309.17   23.30
  -4   0  -8  299.57   16.70
  -4   0  -8  274.77   17.70
   4   0   8  312.27   15.50
  -4   0  -8  299.17   15.10
   4   0   8  291.57   14.70
   5   0   8   -3.50    3.00
  -5   0  -8    0.40    2.40
  -5   0  -8   -1.60    3.50
  -5   0  -8    6.80    4.50
   5   0   8    4.70    3.40
  -5   0  -8    5.30    3.10
   6   0   8   -3.80    3.00
   6   0   8    4.00    2.70
  -6   0  -8    4.80    2.70
  -6   0  -8    0.00    3.70
  -7   0  -8    3.70    2.80
   7   0   8   -3.70    2.40
   7   0   8    0.00    2.40
  -7  -1   8   21.70    6.10
   7  -1  -8   10.50    2.10
   7  -1  -8    8.10    2.60
   7   1  -8    7.80    2.50
  -7   1   8   12.20    2.60
   7   1  -8   16.60    4.80
  -6  -1   8    9.10    3.20
  -6  -1   8    7.00    3.20
   6  -1  -8    5.50    2.50
   6  -1  -8    0.40    6.30
   6  -1  -8   27.10   11.80
  -6  -1   8    4.10    3.50
   6  -1  -8    3.00    4.00
  -6   1   8    0.20    2.50
   6   1  -8   -1.20    4.20
   5  -1  -8  208.38   13.20
   5  -1  -8  185.88   14.40
  -5  -1   8  185.28   11.00
   5  -1  -8  202.68   10.80
   5  -1  -8  185.78   30.80
  -5  -1   8  203.48   12.30
  -5  -1   8  223.18   12.20
  -5  -1   8  211.48   13.00
   5  -1  -8  197.48   12.20
  -5  -1   8  242.78   19.90
  -5   1   8  197.38   20.20
   5   1  -8  187.48   10.50
  -5   1   8  198.68   13.90
  -5   1   8  215.48   21.70
   5   1  -8  181.28   12.20
  -5   1   8  202.88   11.60
  -5   1   8  201.98   13.40
  -5   1   8  166.78   24.10
   4  -1  -8  122.59    8.30
   4  -1  -8   98.49    8.30
  -4  -1   8  118.49   11.30
   4  -1  -8  103.79    7.70
   4  -1  -8   93.29   14.40
  -4  -1   8  104.19    7.00
  -4  -1   8  108.19    9.00
  -4  -1   8  114.19    8.00
   4  -1  -8  105.89    9.30
  -4  -1   8  114.99    9.20
  -4   1   8  134.19   12.90
  -4   1   8   83.19   11.50
  -4   1   8   90.19    9.90
  -4   1   8  122.39   14.30
   4   1  -8  110.19    9.20
  -4   1   8   88.49   15.50
   4   1  -8  121.79    8.40
   3  -1  -8  114.59    8.20
  -3  -1   8  142.49    9.70
  -3  -1   8  115.19    9.30
  -3  -1   8  126.39    9.30
   3  -1  -8  131.29   10.00
   3  -1  -8  105.29    8.30
   3  -1  -8  112.79   11.80
  -3  -1   8  123.49    7.40
  -3  -1   8  118.19    8.80
  -3  -1   8  119.19    7.90
  -3  -1   8  124.19    8.40
   3   1  -8  133.09    8.70
  -3   1   8  129.49    9.10
  -3   1   8  123.09   12.70
  -3   1   8  122.69   13.60
  -3   1   8  118.19   11.10
   3   1  -8  129.89    7.70
   3   1  -8  117.79    9.40
   3   1  -8  126.49    8.20
  -3   1   8   93.89    9.20
  -3   1   8  135.09   13.60
  -3   1   8  103.29    8.00
   2  -1  -8  179.08    9.50
  -2  -1   8  179.28    9.40
  -2  -1   8  157.48    9.90
   2  -1  -8  169.08    8.90
   2  -1  -8  180.08    9.30
  -2  -1   8  146.29    8.90
  -2  -1   8  148.89    9.70
  -2  -1   8  147.59   10.50
  -2   1   8  171.08   10.00
   2   1  -8  189.08   10.60
   1  -1  -8  623.64   25.30
  -1  -1   8  562.34   25.40
   1  -1  -8  580.44   25.40
  -1  -1   8  570.94   25.10
  -1  -1   8  543.05   25.10
  -1  -1   8  591.94   25.70
   1  -1  -8  587.24   25.00
  -1  -1   8  600.54   26.10
   1   1  -8  576.44   25.20
   1   1  -8  631.74   26.00
  -1   1   8  624.04   26.00
  -1   1   8  588.24   24.80
   1   1  -8  598.24   25.40
  -1   1   8  595.04   26.40
   0  -1   8   29.80    4.30
   0  -1  -8   27.80    5.40
   0  -1   8   30.60    4.90
   0  -1  -8   24.30    3.30
   0  -1  -8   26.40    3.40
   0  -1   8   27.80    3.90
   0  -1   8   28.80    3.80
   0  -1   8   28.60    3.60
   0   1  -8   28.00    4.90
   0   1  -8   32.20    4.40
   0   1   8   22.00    4.60
   0   1   8   36.70    3.80
  -1  -1  -8  197.48    9.70
  -1  -1  -8  188.18    9.80
   1  -1   8  217.48   10.90
   1  -1   8  196.98   10.30
   1  -1   8  168.78   11.10
   1  -1   8  204.68   10.20
  -1   1  -8  204.88   10.10
  -1   1  -8  175.88   10.00
  -1   1  -8  216.28   10.90
  -1   1  -8  202.58   10.20
  -2  -1  -8   34.90    7.20
   2  -1   8   15.10    4.30
   2  -1   8   15.00    3.50
   2  -1   8   20.00    4.30
  -2  -1  -8   22.20    3.70
  -2  -1  -8   29.70    4.60
   2  -1   8   28.80    4.40
   2  -1   8   22.30    3.80
   2  -1   8   29.70    5.10
  -2  -1  -8   14.20    4.10
  -2  -1  -8   20.60    4.50
   2  -1   8   26.60    4.60
  -2   1  -8   23.10    4.40
  -2   1  -8   24.50    5.10
  -2   1  -8   31.70    5.60
  -2   1  -8   25.80    4.00
  -2   1  -8   21.40    3.40
  -2   1  -8   35.30    7.60
  -2   1  -8   20.00    4.60
   2   1   8   25.90    5.80
  -2   1  -8   19.40    3.80
  -2   1  -8   24.40    4.00
  -3  -1  -8    2.30    3.00
  -3  -1  -8   -2.20    3.10
   3  -1   8   -9.00    6.80
   3  -1   8   -0.90    2.70
  -3  -1  -8   -4.30    2.50
   3  -1   8   -0.90    3.80
  -3  -1  -8   -3.90    2.80
   3  -1   8   -1.00    3.90
  -3  -1  -8   14.20    7.90
   3  -1   8   -0.30    2.80
   3  -1   8   -1.50    5.80
   3  -1   8   -1.90    5.20
   3  -1   8   -8.40    5.90
  -3  -1  -8   -3.40    5.50
  -3   1  -8    0.40    5.10
   3   1   8   -2.20    3.80
  -3   1  -8   -0.90    2.90
  -3   1  -8   -4.70    2.70
  -3   1  -8   -2.50    5.40
  -3   1  -8    6.10    3.70
  -3   1  -8   -2.10    3.60
   3   1   8    1.30    3.00
  -3   1  -8   -2.60    6.00
  -3   1  -8   -4.90    6.40
  -3   1  -8    7.60    4.80
  -4  -1  -8  109.99   13.90
  -4  -1  -8  100.19    7.80
  -4  -1  -8  104.09    8.90
  -4  -1  -8   98.29    7.80
  -4  -1  -8  107.19   11.90
   4  -1   8  116.69   16.90
   4  -1   8  104.99    8.50
   4  -1   8  104.39    6.50
   4  -1   8   94.99    7.30
  -4  -1  -8  101.59    9.20
  -4  -1  -8  108.29    6.90
  -4  -1  -8   92.99   21.80
  -4   1  -8   98.69    6.50
   4   1   8   86.49   12.10
  -4   1  -8  100.49    9.00
   4   1   8  112.89    7.70
  -4   1  -8  107.59    7.60
  -4   1  -8   91.39   18.00
   4   1   8   91.79    8.20
  -5  -1  -8   81.49    8.10
   5  -1   8  103.59    8.10
   5  -1   8   78.99    6.50
  -5  -1  -8  102.29   11.00
  -5  -1  -8   74.79    8.50
  -5  -1  -8   82.09    6.80
  -5   1  -8   90.69    7.10
  -5   1  -8   85.99    7.90
   5   1   8  104.69   10.70
   5   1   8   89.89    7.00
  -5   1  -8   68.49    7.90
   6  -1   8    9.40    2.50
  -6  -1  -8    9.80    2.60
   6  -1   8    6.00    3.40
  -6  -1  -8   11.80    5.70
  -6  -1  -8    7.20    3.00
  -6   1  -8   15.40    3.10
   6   1   8   10.10    2.60
  -6   1  -8    6.50    3.20
  -7  -2   8    0.40    2.20
  -7  -2   8   -1.00    2.60
   7  -2  -8    4.40    2.60
   7  -2  -8    7.80    5.40
   7  -2  -8    1.50    1.70
   7  -2  -8   -0.90    2.10
  -7   2   8    8.30    3.30
  -7   2   8    0.70    2.50
  -7   2   8    1.30    1.70
   7   2  -8    3.70    2.80
   7   2  -8   -2.90    4.70
   6  -2  -8   10.10    9.30
  -6  -2   8   -3.00    3.60
   6  -2  -8   -1.50    5.40
  -6  -2   8   -2.30    4.60
  -6  -2   8    5.00    4.40
   6  -2  -8    3.20    3.50
   6  -2  -8    1.20    4.20
   6   2  -8   -6.20    6.20
  -6   2   8    0.80    4.40
  -6   2   8   -2.30    4.30
   6   2  -8    3.10    3.00
  -5  -2   8   61.89    5.20
   5  -2  -8   58.69    7.70
   5  -2  -8   74.19   10.80
  -5  -2   8   64.09    7.40
  -5  -2   8   57.29    6.20
   5  -2  -8   70.19    8.30
   5  -2  -8   68.79    6.40
  -5  -2   8   69.69    8.50
  -5  -2   8   78.99   13.70
  -5  -2   8   54.99    8.00
  -5   2   8   29.50   16.10
  -5   2   8   65.99    8.90
  -5   2   8   54.99    8.70
  -5   2   8   60.49    9.90
  -5   2   8   57.79    6.40
  -5   2   8   38.30   11.40
  -5   2   8   53.69   11.40
  -4  -2   8    1.20    2.80
   4  -2  -8    3.40    3.50
   4  -2  -8   -0.50    3.60
   4  -2  -8    2.60    8.70
  -4  -2   8    5.40    7.20
   4  -2  -8    0.10    3.60
  -4  -2   8    3.50    5.10
  -4  -2   8    4.20    4.10
  -4  -2   8    6.60    4.10
  -4  -2   8   -4.40    6.40
  -4  -2   8   -0.50    3.00
  -4   2   8   -1.80    5.40
  -4   2   8   -5.20    5.10
  -4   2   8   -0.10    5.80
   4   2  -8    4.30    2.90
   4   2  -8    4.10    7.50
  -4   2   8    2.90    9.80
  -4   2   8   -1.00    2.90
  -4   2   8   10.50    6.40
  -4   2   8    9.10    7.40
  -4   2   8   -0.70    4.00
  -3  -2   8   73.19    6.40
  -3  -2   8   70.29    7.00
  -3  -2   8   59.39    7.70
  -3  -2   8   63.99    8.50
   3  -2  -8   64.89    6.70
  -3  -2   8   72.19   10.00
   3  -2  -8   81.79    6.50
  -3  -2   8   73.79    6.00
  -3  -2   8   77.19    5.70
  -3  -2   8   61.39    7.50
  -3  -2   8   72.39    8.30
   3  -2  -8   69.09    7.00
  -3  -2   8   73.19    9.60
   3   2  -8   65.69    8.10
  -3   2   8   65.99    9.10
  -3   2   8   72.59    8.60
  -3   2   8   50.09    9.10
  -3   2   8   56.69   11.70
  -3   2   8   66.59    8.00
  -3   2   8   61.59    8.60
  -3   2   8   55.49    6.60
   3   2  -8   60.69    6.30
   2  -2  -8   54.09    4.80
   2  -2  -8   51.59    5.10
  -2  -2   8   55.69    5.20
  -2  -2   8   48.30    5.70
  -2  -2   8   52.39    6.10
  -2  -2   8   58.39    5.20
  -2  -2   8   59.69    6.00
   2  -2  -8   50.59    6.00
   2   2  -8   61.39    8.50
   2   2  -8   37.90    7.30
  -2   2   8   50.19    9.00
   2   2  -8   48.80    6.80
   2   2  -8   48.30    6.80
  -2   2   8   57.09    7.20
  -2   2   8   43.00    9.20
   2   2  -8   61.39    8.60
  -2   2   8   43.40    8.80
  -2   2   8   52.09    6.70
  -1  -2   8  585.34   26.10
  -1  -2   8  600.64   25.80
   1  -2  -8  605.34   25.50
   1  -2  -8  605.94   25.30
  -1  -2   8  621.74   27.00
  -1   2   8  602.94   26.20
   1   2  -8  608.34   26.40
   1   2  -8  594.64   27.00
   1   2  -8  595.64   26.20
   0  -2   8  253.47   12.90
   0  -2   8  253.27   12.30
   0  -2  -8  243.88   11.40
   0  -2   8  250.27   12.70
   0  -2   8  258.07   12.00
   0  -2  -8  271.17   11.50
   0   2  -8  238.18   12.70
   0   2  -8  252.97   12.50
   0   2   8  254.27   13.30
   0   2  -8  222.08   13.30
   0   2  -8  243.08   14.30
   1  -2   8    9.50    3.90
   1  -2   8    9.90    3.50
   1  -2   8    3.80    4.20
  -1  -2  -8    6.40    2.00
  -1  -2  -8    2.60    3.30
   1  -2   8    6.10    2.50
  -1  -2  -8    4.80    2.10
   1  -2   8    9.40    2.90
   1  -2   8    8.60    2.60
   1   2   8    3.90    3.80
  -1   2  -8   10.00    3.80
  -1   2  -8    8.10    5.20
  -1   2  -8   12.20    4.00
   1   2   8    2.60    3.70
  -2  -2  -8  190.48    9.80
   2  -2   8  190.18   10.30
   2  -2   8  181.88   10.20
   2  -2   8  188.78    9.60
  -2  -2  -8  173.08    9.80
   2  -2   8  210.78   13.00
  -2  -2  -8  186.88   15.90
  -2  -2  -8  185.98   10.90
   2  -2   8  190.28   10.00
   2  -2   8  175.58   12.40
   2  -2   8  197.68   11.50
   2  -2   8  183.48   11.00
  -2   2  -8  179.58   10.80
  -2   2  -8  188.38   12.50
  -2   2  -8  204.88   12.10
  -2   2  -8  177.68    9.60
   2   2   8  199.78   10.20
   2   2   8  193.08   10.90
   2   2   8  156.28   13.10
  -2   2  -8  193.28   11.30
   3  -2   8  134.69   11.00
   3  -2   8  158.98    9.90
   3  -2   8  119.59   11.60
  -3  -2  -8  144.29   11.40
   3  -2   8  144.49   14.60
  -3  -2  -8  134.29    8.70
  -3  -2  -8  126.59    9.20
   3  -2   8  137.89    9.00
   3  -2   8  127.39    8.50
  -3  -2  -8  124.59    8.30
  -3  -2  -8  144.59    9.70
  -3  -2  -8  143.79    8.50
   3  -2   8  143.59   11.40
   3  -2   8  148.89    8.10
   3   2   8  144.19   11.40
  -3   2  -8  120.29   13.30
   3   2   8  130.99    9.40
   4  -2   8  138.69   10.60
  -4  -2  -8  143.79    9.00
   4  -2   8  143.59    9.70
   4  -2   8  132.19    7.80
  -4  -2  -8  137.79   10.90
  -4  -2  -8  130.19   10.00
  -4  -2  -8  142.79   12.30
  -4  -2  -8  140.59    8.30
   4  -2   8  136.39    8.90
  -4   2  -8  134.19    9.80
  -4   2  -8  120.39   28.40
   4   2   8  140.89    8.70
   4   2   8  145.89   11.60
  -4   2  -8  139.79    9.10
  -5  -2  -8   77.59   11.60
  -5  -2  -8  112.49    7.40
  -5  -2  -8  102.59    6.60
   5  -2   8   95.59    7.00
   5  -2   8   96.79    9.90
  -5  -2  -8  111.69    8.70
   5  -2   8   94.99    6.10
  -5  -2  -8   98.69    8.20
  -5  -2  -8   97.59   15.10
  -5   2  -8  102.89    8.10
   5   2   8  104.89    7.10
  -5   2  -8   96.79    8.30
   5   2   8   95.39    9.90
  -6  -2  -8   32.30    3.30
  -6  -2  -8   25.90    4.90
  -6  -2  -8   25.10    3.90
   6  -2   8   23.40    3.90
   6  -2   8   14.70    7.70
   6   2   8   24.00    3.90
   6   2   8   19.60    4.60
   6   2   8   26.90    3.70
  -6   2  -8   26.10    5.20
  -6   2  -8   19.80    4.10
  -7  -3   8    6.70    4.50
   7  -3  -8   13.70    3.00
   7  -3  -8   18.40    2.60
  -7  -3   8   18.50    3.30
   7  -3  -8   25.60    5.10
   7  -3  -8   22.50    4.50
   7   3  -8   25.30    3.70
  -7   3   8   17.30    2.90
   7   3  -8   18.10    6.90
  -7   3   8   15.10    3.40
  -6  -3   8   -0.80    2.50
   6  -3  -8   -2.70    2.30
   6  -3  -8   -4.90    9.20
   6  -3  -8   -1.10    2.80
   6  -3  -8   -9.20    8.00
   6  -3  -8    2.30    3.30
  -6  -3   8   -0.20    2.80
   6   3  -8    5.80    3.90
  -6   3   8    2.80    3.00
  -6   3   8    2.30    3.10
  -6   3   8    9.50    4.20
  -6   3   8    1.20    4.40
  -6   3   8    1.90    2.30
  -6   3   8    3.50    4.10
  -5  -3   8   20.90    4.20
  -5  -3   8   -1.10   19.20
   5  -3  -8   24.60    5.10
  -5  -3   8   28.90    6.30
  -5  -3   8   11.70    3.20
   5  -3  -8   17.40    3.70
  -5  -3   8   24.20    4.60
   5  -3  -8   26.50    6.80
  -5  -3   8   30.00    6.90
   5  -3  -8   14.80    5.60
  -5   3   8   28.40   15.50
  -5   3   8   16.10    3.30
  -5   3   8   27.90    5.40
  -5   3   8   30.10    5.40
  -5   3   8   18.80    5.20
  -5   3   8   13.70   12.70
  -5   3   8   22.80    4.90
   4  -3  -8   20.10    4.80
  -4  -3   8   17.10    5.30
  -4  -3   8    8.10    5.40
  -4  -3   8   14.40    3.00
  -4  -3   8   25.90    5.50
   4  -3  -8   24.80    4.60
   4  -3  -8   35.10   13.00
  -4  -3   8   13.60    3.60
  -4  -3   8   21.00    8.10
   4  -3  -8   21.10    4.40
  -4  -3   8   13.10    3.70
  -4   3   8   20.20    5.20
  -4   3   8   17.10    8.70
  -4   3   8   21.30    3.60
  -4   3   8   -4.10   13.20
  -4   3   8   26.90    8.00
  -4   3   8   32.00    8.20
  -4   3   8   12.90    4.80
  -4   3   8   17.60    6.00
  -3  -3   8   27.00    7.90
  -3  -3   8   27.40    5.60
  -3  -3   8   23.90    4.30
  -3  -3   8   34.90    5.50
   3  -3  -8   16.70    7.90
  -3  -3   8   27.10    6.50
  -3  -3   8   16.50    6.80
  -3  -3   8   29.40    4.40
   3  -3  -8   22.70    4.30
  -3  -3   8   29.10    5.40
   3  -3  -8   21.60    5.00
   3  -3  -8   23.80    4.50
  -3  -3   8   24.40    5.30
  -3   3   8   43.50    9.10
  -3   3   8   19.10    5.50
   3   3  -8   29.70    6.10
  -3   3   8   21.40    4.90
  -3   3   8   29.50    6.30
  -3   3   8   17.60    4.60
  -3   3   8   25.00    4.40
  -3   3   8   21.30    5.50
  -3   3   8   21.50    4.80
  -3   3   8   26.10    5.90
  -2  -3   8  376.56   18.40
   2  -3  -8  350.36   16.10
  -2  -3   8  375.26   16.30
   2  -3  -8  375.86   16.40
  -2  -3   8  323.77   20.90
  -2  -3   8  373.06   17.30
  -2  -3   8  356.16   16.70
  -2  -3   8  363.16   18.80
  -2  -3   8  356.26   17.30
  -2  -3   8  368.76   16.40
   2   3  -8  357.36   17.10
  -2   3   8  385.76   18.00
  -2   3   8  360.66   17.60
  -2   3   8  335.27   18.20
   2   3  -8  352.86   17.80
  -2   3   8  305.47   18.40
  -2   3   8  359.76   17.80
  -2   3   8  361.56   18.40
  -2   3   8  342.97   18.40
  -2   3   8  333.57   17.90
  -2   3   8  342.77   19.20
  -2   3   8  321.57   17.30
  -2   3   8  341.67   18.40
  -1  -3   8    2.30    3.50
   1  -3  -8    3.00    1.90
  -1  -3   8    1.20    2.60
  -1  -3   8    1.70    2.60
  -1  -3   8    0.60    2.50
  -1  -3   8    0.20    3.00
  -1  -3   8   -2.50    2.50
  -1  -3   8    3.10    3.00
   1  -3  -8   -1.00    2.40
  -1   3   8    0.80    5.20
  -1   3   8   -2.50    4.30
  -1   3   8    6.20   11.80
  -1   3   8   -2.30    3.10
  -1   3   8    0.70    4.20
   1   3  -8   -3.80    3.30
   1   3  -8   -5.10    3.60
  -1   3   8   -1.60    5.10
  -1   3   8   -1.80    5.30
  -1   3   8    1.00    4.90
  -1   3   8    1.80    4.70
   0  -3   8   52.99    8.60
   0  -3  -8   59.69    4.40
   0  -3   8   55.69    6.30
   0  -3   8   63.49    6.20
   0  -3  -8   60.99    5.00
   0  -3   8   61.79    5.70
   0  -3   8   62.49    5.30
   0  -3   8   59.39    5.30
   0  -3   8   54.09    7.10
   0  -3   8   61.09    6.20
   0   3   8   53.99    9.10
   0   3   8   58.99    7.90
   0   3   8   67.99   10.90
   0   3  -8   68.19    8.30
   0   3   8   57.09    8.10
   0   3   8   54.39    8.40
   0   3   8   76.69    7.40
   0   3  -8   54.19    6.10
   0   3   8   49.30    6.10
   0   3   8   65.39    6.90
   0   3  -8   72.59    9.40
  -1  -3  -8   21.10    3.60
  -1  -3  -8    7.70    4.60
   1  -3   8   13.30    3.10
   1  -3   8   15.50    3.70
   1  -3   8   20.60    3.70
   1  -3   8   12.50    3.20
   1  -3   8   24.20    4.70
   1  -3   8   13.90    4.50
   1  -3   8   21.80    4.00
   1   3   8   16.50    5.70
   1   3   8    3.20    7.70
   1   3   8   22.60    4.70
   1   3   8   12.30    4.10
   1   3   8   15.20    4.20
  -1   3  -8   11.00    4.80
  -1   3  -8   17.00    4.90
  -1   3  -8   10.60    3.50
  -1   3  -8    5.80    6.00
   1   3   8   18.70    4.90
  -1   3  -8   15.90    5.40
  -2  -3  -8    1.50    2.60
   2  -3   8    0.80    3.30
   2  -3   8    3.30    2.80
   2  -3   8    4.10    3.80
   2  -3   8    3.50    2.80
   2  -3   8   -0.80    4.00
  -2  -3  -8   -1.10    3.10
   2  -3   8    5.60    3.20
  -2   3  -8    9.90    7.20
   2   3   8   12.20    4.90
  -2   3  -8   -1.50    2.90
   2   3   8    0.00    4.10
   2   3   8   -0.60    2.80
  -2   3  -8   -0.50    4.50
  -3  -3  -8   19.40    4.40
   3  -3   8   10.10    5.20
  -3  -3  -8   20.70    3.90
   3  -3   8   31.70   12.10
   3  -3   8   16.40    3.80
  -3  -3  -8   22.10    4.30
   3  -3   8   17.30    6.90
  -3  -3  -8   27.00    5.20
   3  -3   8   24.10    4.10
   3  -3   8   14.70    5.70
   3  -3   8   27.50    5.70
  -3  -3  -8   16.80    4.00
   3   3   8   20.80    3.60
  -3   3  -8   24.00    4.70
   3   3   8   22.60    5.30
  -3   3  -8   31.20    5.60
   3   3   8   19.20    3.90
   3   3   8   11.90    5.30
  -3   3  -8    9.90   10.50
  -3   3  -8   12.80    5.70
  -4  -3  -8  194.38   12.60
  -4  -3  -8  188.88   10.30
  -4  -3  -8  185.68   11.60
   4  -3   8  204.58   15.00
   4  -3   8  190.38   12.90
  -4  -3  -8  196.48   14.00
  -4  -3  -8  204.78   11.00
   4  -3   8  181.28    9.80
   4  -3   8  186.08   10.90
   4  -3   8  190.28   20.40
  -4   3  -8  201.38   11.10
   4   3   8  169.78   12.40
  -4   3  -8  188.58   12.20
   4   3   8  194.38   10.40
   4   3   8  184.88   12.00
   4   3   8  193.68   11.80
  -4   3  -8  191.18   30.80
   5  -3   8   13.90    7.30
   5  -3   8    8.40    5.20
  -5  -3  -8   -4.80   12.30
  -5  -3  -8   -0.40    2.90
  -5  -3  -8    4.20    2.40
   5  -3   8   -2.60    2.40
   5  -3   8    4.60    2.20
  -5  -3  -8   -2.50    2.70
  -5  -3  -8    6.40    5.80
  -5  -3  -8    6.80    3.70
  -5   3  -8   -2.90    3.80
   5   3   8    4.90    3.80
   5   3   8   -3.70    3.50
  -5   3  -8    0.50    2.60
   5   3   8   -1.50    2.30
  -6  -3  -8   11.80    3.00
   6  -3   8   17.90    3.40
   6  -3   8   20.70    4.40
  -6  -3  -8   14.80    2.60
  -6  -3  -8   14.50    2.10
   6   3   8   20.20    4.20
   6   3   8   15.50    2.40
   6   3   8   29.00    8.40
  -6   3  -8   18.90    2.90
  -6   3  -8   19.40    3.20
   6   3   8   15.80    4.60
   6  -4  -8   51.49    4.60
   6  -4  -8   53.09    6.60
   6  -4  -8   36.60    6.90
   6  -4  -8   41.30    7.10
  -6  -4   8   58.09    4.90
  -6  -4   8   58.69    5.30
  -6   4   8   57.89    8.50
  -6   4   8   47.10    6.70
  -6   4   8   57.79    5.50
  -6   4   8   58.29    5.80
   5  -4  -8    6.70    6.90
  -5  -4   8    0.70    3.80
  -5  -4   8    1.00    9.80
  -5  -4   8    3.70    2.20
  -5  -4   8   -0.30    2.80
  -5  -4   8    8.30    4.90
  -5  -4   8    5.80    8.00
   5  -4  -8   -6.70    5.00
   5  -4  -8   -0.60    4.30
  -5   4   8    3.40    3.30
  -5   4   8    9.90    4.70
  -5   4   8    4.00    4.30
  -5   4   8   -7.40    7.80
  -5   4   8   -0.80    3.80
   5   4  -8    9.30    7.60
  -5   4   8    6.10    4.00
  -5   4   8    2.10    3.90
  -4  -4   8   20.20    4.90
   4  -4  -8   25.40    5.00
  -4  -4   8   20.20    4.10
  -4  -4   8   12.10   10.90
  -4  -4   8   14.60    7.80
   4  -4  -8   18.80    5.10
  -4  -4   8   23.50    4.60
  -4  -4   8   25.90    6.40
  -4  -4   8   32.10    6.10
   4  -4  -8   25.60    5.80
  -4   4   8   28.40    8.60
  -4   4   8   25.70    4.80
  -4   4   8   33.00    6.90
  -4   4   8   18.90    6.00
  -4   4   8   18.20    4.60
   4   4  -8   30.40    7.50
  -4   4   8   10.90    4.40
  -4   4   8   19.20    4.90
  -4   4   8   17.30   12.30
  -4   4   8   20.20    4.30
  -4   4   8   21.60    6.20
  -3  -4   8   -2.80    3.10
  -3  -4   8    1.70    4.10
   3  -4  -8   -4.20    3.80
  -3  -4   8    3.50    3.70
  -3  -4   8   -6.90    5.70
   3  -4  -8   -0.20    4.40
   3  -4  -8    8.80    5.50
  -3  -4   8   -3.90    2.70
  -3  -4   8   -9.00    7.40
   3  -4  -8  -10.50   11.00
  -3   4   8   -3.10    3.80
  -3   4   8   -5.40    6.60
  -3   4   8    0.20    4.20
  -3   4   8   -1.10    3.80
  -3   4   8   -1.50    4.80
  -3   4   8    0.10    4.10
  -3   4   8   -3.20    4.10
  -3   4   8   -0.10    4.50
  -3   4   8    7.80   12.80
  -3   4   8    0.70    6.00
  -3   4   8    1.30    4.60
   2  -4  -8   19.80    3.80
   2  -4  -8   24.50    4.20
  -2  -4   8   23.50    4.40
  -2  -4   8   13.10    3.90
  -2  -4   8   26.60    5.20
  -2  -4   8   29.40    6.00
  -2  -4   8   16.60    5.60
  -2  -4   8   18.30    4.30
  -2  -4   8   14.10    4.40
   2   4  -8   14.70    4.70
  -2   4   8   18.20    5.50
  -2   4   8   23.10    4.80
  -2   4   8   14.00    5.70
  -2   4   8   21.70    5.70
  -2   4   8   25.80    6.40
  -2   4   8   11.30   10.00
  -2   4   8   22.50    6.60
  -2   4   8   25.00    6.80
  -2   4   8   19.20    7.70
   2   4  -8   14.70    5.40
  -1  -4   8  323.97   17.60
  -1  -4   8  327.57   15.60
  -1  -4   8  312.87   18.50
  -1  -4   8  334.87   16.80
  -1  -4   8  337.27   15.90
  -1  -4   8  358.96   18.60
  -1  -4   8  337.17   18.10
   1  -4  -8  318.87   14.70
  -1   4   8  332.77   17.40
  -1   4   8  319.37   17.80
  -1   4   8  309.37   16.20
  -1   4   8  345.37   17.70
  -1   4   8  310.87   18.40
  -1   4   8  330.77   17.80
  -1   4   8  302.07   17.30
   1   4  -8  331.27   16.00
  -1   4   8  321.87   16.70
  -1   4   8  307.57   17.30
  -1   4   8  342.67   19.20
  -1   4   8  338.17   17.30
   1   4  -8  350.96   20.50
   0  -4   8   24.50    5.70
   0  -4   8   25.50    5.20
   0  -4   8   30.30    5.50
   0  -4  -8   24.80    4.00
   0  -4   8   19.50    5.00
   0  -4   8   19.80    4.10
   0  -4   8   19.00    4.00
   0   4   8   13.90    7.10
   0   4   8   20.80    5.40
   0   4   8   43.00    9.70
   0   4  -8   22.40    4.40
   0   4  -8   26.90    6.30
   0   4  -8   25.30    5.70
   0   4   8   11.90    6.10
   0   4   8   24.00    4.80
   0   4  -8   32.10    6.80
   0   4   8   26.10    5.60
   0   4  -8   26.90    5.70
   0   4   8   26.10    5.40
   1  -4   8   18.00    3.60
  -1  -4  -8   21.40    4.70
   1  -4   8    8.30    3.20
  -1  -4  -8   17.60    3.00
   1  -4   8   15.20    4.30
   1  -4   8   18.80    3.80
   1  -4   8   21.40    8.00
   1  -4   8   14.20    4.60
   1   4   8   30.00    7.20
   1   4   8    7.30    5.30
   1   4   8   13.50    4.90
  -1   4  -8   15.90    3.40
   1   4   8   24.40    5.90
  -1   4  -8   16.20    4.40
   1   4   8   12.30    3.50
  -1   4  -8   24.60    7.00
  -1   4  -8   17.30    6.80
  -2  -4  -8   14.90    3.70
   2  -4   8   30.30   10.70
   2  -4   8    8.00    5.00
   2  -4   8   12.90    3.50
   2  -4   8   22.90    4.10
  -2  -4  -8   15.00    3.50
   2  -4   8   17.10    5.20
   2  -4   8    6.60    3.10
  -2  -4  -8   17.00    4.50
  -2   4  -8    9.90    9.20
   2   4   8   15.50    4.50
   2   4   8   12.40    5.20
  -2   4  -8   11.70    3.10
   2   4   8   11.90    5.40
   2   4   8   24.80    5.20
  -2   4  -8   18.10    5.20
  -2   4  -8    7.10    5.90
   3  -4   8    0.70    2.70
   3  -4   8    9.60    8.00
  -3  -4  -8   -2.00    3.20
   3  -4   8    3.00    3.10
   3  -4   8    2.60    3.50
   3  -4   8    8.60    4.40
  -3  -4  -8   -0.90    3.50
  -3  -4  -8    8.10    4.10
  -3  -4  -8    9.10    4.80
   3  -4   8   11.80    5.80
  -3  -4  -8   -0.50    4.00
  -3   4  -8    4.30    3.30
   3   4   8    4.40    4.50
  -3   4  -8   -0.70    7.10
  -3   4  -8    1.90    4.70
  -3   4  -8    6.50   15.80
   3   4   8    7.20    2.80
  -3   4  -8   -1.80    5.90
   3   4   8    2.10    3.90
   3   4   8    4.10    3.60
  -4  -4  -8   68.79    9.50
   4  -4   8   73.49    9.50
  -4  -4  -8   66.09    6.70
  -4  -4  -8   68.49    6.10
   4  -4   8   68.89    5.40
   4  -4   8   78.59    6.60
   4  -4   8   67.09    7.40
   4  -4   8   51.39   10.60
  -4  -4  -8   81.79    8.00
  -4  -4  -8   75.19    8.60
  -4  -4  -8   62.09    7.30
  -4   4  -8   63.89    7.70
   4   4   8   72.49    7.20
  -4   4  -8   77.19    6.60
   4   4   8   68.29    5.80
   4   4   8   58.29    7.20
   4   4   8   79.49    8.20
   5  -4   8   29.10    5.40
   5  -4   8   27.80    5.60
   5  -4   8   51.99   22.60
  -5  -4  -8   41.30    6.60
   5  -4   8   35.20    3.70
  -5  -4  -8   41.10    6.00
  -5  -4  -8   33.70    5.00
  -5  -4  -8   38.00    3.80
  -5   4  -8   32.30    4.50
  -5   4  -8   45.10    5.90
   5   4   8   29.40    5.80
   5   4   8   40.90    6.00
   5   4   8   31.00    6.40
   5   4   8   33.80    4.20
  -6  -4  -8  109.09    6.70
   6  -4   8  103.59    6.00
   6  -4   8  122.29    6.10
  -6  -4  -8  111.69    6.20
  -6  -4  -8  104.69    5.30
  -6   4  -8  100.59    5.60
   6   4   8   84.79    6.80
   6   4   8  100.49    7.40
   6  -5  -8   17.60    5.90
   6  -5  -8   10.00    4.00
   6  -5  -8   18.30    3.90
  -6  -5   8    9.50    2.40
  -6  -5   8    8.50    2.30
  -6   5   8   15.80    3.70
   6   5  -8   18.50    3.20
  -6   5   8   16.00    3.30
  -6   5   8   12.80    2.90
   5  -5  -8   10.60    3.90
  -5  -5   8    9.70    8.70
  -5  -5   8   15.50    3.20
  -5  -5   8   19.70    4.40
   5  -5  -8   14.60    4.50
   5  -5  -8   14.40    5.60
  -5  -5   8   17.90    5.50
  -5  -5   8   20.30    3.60
  -5   5   8   12.00    4.30
  -5   5   8   17.00    4.50
  -5   5   8   14.00    3.50
  -5   5   8   20.30    4.10
  -5   5   8   24.70    7.10
  -5   5   8   15.90    3.90
  -4  -5   8  142.19   10.60
  -4  -5   8  146.69    9.60
  -4  -5   8  140.29   11.00
   4  -5  -8  129.89   11.60
   4  -5  -8  121.09   10.60
  -4  -5   8   94.59   17.80
  -4  -5   8  139.39    8.20
  -4  -5   8  122.79    9.20
   4  -5  -8  117.09   12.50
  -4   5   8  137.29    9.60
  -4   5   8  137.49    9.60
  -4   5   8  145.69   10.80
   4   5  -8  154.88   12.00
  -4   5   8  143.19   10.00
  -4   5   8  123.29   12.00
  -4   5   8  128.49    9.10
  -4   5   8  148.09    9.60
  -4   5   8  115.69   11.00
  -3  -5   8  183.68   10.30
   3  -5  -8  193.78   12.50
  -3  -5   8  185.38   20.70
  -3  -5   8  168.38   14.20
  -3  -5   8  195.38   11.70
  -3  -5   8  162.88   14.30
  -3  -5   8  171.18   23.70
   3  -5  -8  174.28   12.30
  -3  -5   8  182.88   12.20
  -3  -5   8  176.88   11.40
  -3   5   8  187.08   12.00
  -3   5   8  183.98   11.80
  -3   5   8  190.28   12.10
  -3   5   8  188.88   11.20
  -3   5   8  169.48   22.30
  -3   5   8  176.78   12.60
  -3   5   8  204.08   13.10
  -3   5   8  193.38   12.20
  -3   5   8  191.98   12.00
  -3   5   8  165.28   24.90
   3   5  -8  187.48   11.70
  -3   5   8  200.78   13.20
  -2  -5   8   19.80    4.60
  -2  -5   8   17.70    9.60
  -2  -5   8   19.30    3.90
  -2  -5   8   24.30    4.50
  -2  -5   8   15.60    9.80
   2  -5  -8   42.20   17.00
  -2  -5   8   14.40    4.20
  -2  -5   8   16.70    5.00
   2  -5  -8   21.20    4.90
  -2  -5   8    4.70   10.60
  -2   5   8   18.00    6.00
  -2   5   8   12.70    4.50
  -2   5   8   18.00    5.00
  -2   5   8   22.60    9.50
  -2   5   8   18.20    5.00
  -2   5   8   13.10    4.30
  -2   5   8    0.40   10.40
  -2   5   8   17.70    5.10
   2   5  -8   23.20    5.50
  -2   5   8   16.90    4.80
  -2   5   8   16.90    5.00
   2   5  -8   23.10    4.80
  -1  -5   8    6.80    4.10
  -1  -5   8    5.60    3.40
  -1  -5   8    8.40    6.10
  -1  -5   8    7.20    5.70
   1  -5  -8    1.20    4.00
  -1  -5   8    6.00    3.20
  -1   5   8    5.60    4.60
  -1   5   8    0.60    4.70
  -1   5   8    2.70    4.40
  -1   5   8    3.00    4.40
   1   5  -8    6.60    3.30
  -1   5   8    5.70    4.50
  -1   5   8   -3.70    4.90
  -1   5   8   -0.70    8.40
  -1   5   8    2.30    5.80
   1   5  -8    5.90    3.30
  -1   5   8    7.10    4.50
  -1   5   8    5.60    4.10
  -1   5   8   -2.30    4.30
   0  -5   8  113.69    9.60
   0  -5   8  120.79    8.90
   0  -5   8  121.69   10.50
   0  -5  -8  117.39    8.00
   0  -5   8  133.29   10.60
   0  -5   8  107.09    7.90
   0  -5   8  114.29   13.50
   0  -5   8  129.69    8.80
   0  -5   8  129.69   12.30
   0   5  -8  124.79    8.40
   0   5   8  122.79   11.20
   0   5   8  106.79   18.10
   0   5   8  116.69   10.40
   0   5   8  119.89   10.60
   0   5  -8  127.69    9.40
   0   5   8  128.59   10.10
   0   5  -8  105.39   11.80
   0   5   8  106.49   11.10
   0   5   8  113.19    8.90
   0   5   8  125.69    9.90
   0   5  -8  125.09    8.40
   0   5   8  120.69    8.70
   0   5   8  122.29    9.00
   1  -5   8    9.30    4.70
   1  -5   8   -1.40    3.10
   1  -5   8    0.00    3.10
  -1  -5  -8   -3.10    3.40
   1  -5   8    1.70    3.40
   1  -5   8   -0.90    3.90
  -1   5  -8   -1.80    3.10
   1   5   8   14.50    6.50
   1   5   8    1.10    5.30
   1   5   8   -2.00    2.60
   1   5   8    1.40    6.20
   1   5   8    2.20    4.30
  -1   5  -8    2.00    3.20
   1   5   8    3.70    3.40
   1   5   8    1.10    4.90
  -1   5  -8    2.80   10.90
  -1   5  -8    4.10    4.70
  -1   5  -8    5.60    4.30
   1   5   8    1.30    4.30
   2  -5   8   78.39   10.60
  -2  -5  -8  104.29   10.20
  -2  -5  -8   84.39    8.30
   2  -5   8   92.39    7.90
   2  -5   8   70.69   14.00
   2  -5   8   88.59    8.20
   2  -5   8   77.99    7.90
  -2   5  -8   89.79   10.40
   2   5   8   94.49    9.10
  -2   5  -8   70.29    7.10
   2   5   8   84.79   12.00
  -2   5  -8   82.29    8.60
   2   5   8   89.39    7.70
  -2   5  -8   70.89    7.30
   2   5   8   82.79    8.70
  -2   5  -8   69.09    8.80
  -3  -5  -8   19.70    7.20
   3  -5   8   20.10    5.00
   3  -5   8   21.60    4.40
  -3  -5  -8   18.70    4.50
  -3  -5  -8   28.30    5.10
   3  -5   8    6.00    8.50
   3  -5   8   18.60    4.10
  -3  -5  -8   23.90    4.90
   3  -5   8   23.00    4.00
   3   5   8   30.00    6.80
  -3   5  -8   28.10    5.40
  -3   5  -8   54.59   36.00
  -3   5  -8   36.90    7.70
   3   5   8   17.30    4.60
  -3   5  -8   26.00    5.30
  -3   5  -8   20.90    5.00
   3   5   8   18.40    4.40
  -4  -5  -8    5.60    4.60
  -4  -5  -8    3.10    5.40
  -4  -5  -8    9.40    4.50
  -4  -5  -8    4.40    2.50
   4  -5   8    0.00    3.80
   4  -5   8   -5.60    7.80
   4  -5   8    3.70    3.20
  -4  -5  -8    7.60    3.30
   4  -5   8    2.90    2.20
   4   5   8   -0.80    3.60
   4   5   8    2.50    3.40
  -4   5  -8   -0.50    2.70
   4   5   8   10.80    6.60
   4   5   8    1.40    2.90
  -4   5  -8    3.20    3.80
   5  -5   8    6.70    2.60
  -5  -5  -8    9.90    3.20
   5  -5   8    9.40    1.90
  -5  -5  -8    5.10    3.70
  -5  -5  -8    8.70    5.70
   5  -5   8   11.70    2.60
  -5  -5  -8    7.20    2.10
   5  -5   8   -3.10    5.20
  -5   5  -8   13.30    4.00
  -5   5  -8    6.70    2.70
   5   5   8    8.70    3.20
   5   5   8    0.90    3.20
  -5  -6   8   47.70    4.60
   5  -6  -8   36.00    6.70
   5  -6  -8   38.30    6.00
  -5  -6   8   42.20    4.30
  -5  -6   8   33.50    3.40
  -5  -6   8   40.40    8.50
  -5   6   8   36.90    4.90
  -5   6   8   34.70    6.10
  -5   6   8   45.90    4.90
  -5   6   8   45.00    7.00
  -5   6   8   44.80    5.00
  -4  -6   8  108.19   11.20
  -4  -6   8  125.79    9.70
  -4  -6   8  114.69    8.50
  -4  -6   8  127.39    7.10
   4  -6  -8  109.89   11.70
[truncated: 294,770 more chars]
